# Supplementary material for: Utilizing Optimized Tools to Investigate PTM Crosstalk: Identifying Potential PTM Crosstalk of Acetylated Mitochondrial Proteins
Source: Proteomes. 2018 May 22;6(2):24. doi: 10.3390/proteomes6020024 (PMC6027404; doi:10.3390/proteomes6020024)
Supplement: Supplementary file 1 [file proteomes-06-00024-s001.zip]

Archive with 2 entries (2 files):
- Supplementary Figures Proteomes Horita Revision.pdf
- Supplementary File 1 - Mass Spectrometry Identified Proteins.xlsx
