# Supplementary material for: Utilizing Optimized Tools to Investigate PTM Crosstalk: Identifying Potential PTM Crosstalk of Acetylated Mitochondrial Proteins
Source: Proteomes. 2018 May 22;6(2):24. doi: 10.3390/proteomes6020024 (PMC6027404; doi:10.3390/proteomes6020024)
Supplement: Supplementary file 1 [file proteomes-06-00024-s001.zip › Supplementary File 1 - Mass Spectrometry Identified Proteins.xlsx]

## Sheet: Sheet1
Protein	Accession Number	MW	SpC Untreated	SpC Treated
Actin, cytoplasmic 2 OS=Homo sapiens GN=ACTG1 PE=1 SV=1	sp|P63261|ACTG_HUMAN	42 kDa	195	205
Histone H2B type 1-C/E/F/G/I OS=Homo sapiens GN=HIST1H2BC PE=1 SV=4	sp|P62807|H2B1C_HUMAN	14 kDa	50	0
Histone H2B type 2-E OS=Homo sapiens GN=HIST2H2BE PE=1 SV=3	sp|Q16778|H2B2E_HUMAN	14 kDa	48	42
Histone H3.3 OS=Homo sapiens GN=H3F3A PE=1 SV=2	sp|P84243|H33_HUMAN	15 kDa	39	0
Histone H2A type 2-C OS=Homo sapiens GN=HIST2H2AC PE=1 SV=4	sp|Q16777|H2A2C_HUMAN (+1)	14 kDa	33	27
Ubiquitin-40S ribosomal protein S27a OS=Homo sapiens GN=RPS27A PE=1 SV=2	sp|P62979|RS27A_HUMAN	18 kDa	32	26
Histone H1.4 OS=Homo sapiens GN=HIST1H1E PE=1 SV=2	sp|P10412|H14_HUMAN	22 kDa	29	17
Myoferlin OS=Homo sapiens GN=MYOF PE=1 SV=1	sp|Q9NZM1|MYOF_HUMAN	235 kDa	28	26
Y-box-binding protein 3 OS=Homo sapiens GN=YBX3 PE=1 SV=4	sp|P16989|YBOX3_HUMAN	40 kDa	26	15
Ras-related protein Rab-1A OS=Homo sapiens GN=RAB1A PE=1 SV=3	sp|P62820|RAB1A_HUMAN	23 kDa	17	14
ADP-ribosylation factor 3 OS=Homo sapiens GN=ARF3 PE=1 SV=2	sp|P61204|ARF3_HUMAN (+1)	21 kDa	15	17
Pre-mRNA-splicing factor ATP-dependent RNA helicase PRP16 OS=Homo sapiens GN=DHX38 PE=1 SV=2	sp|Q92620|PRP16_HUMAN	141 kDa	14	7
60S ribosomal protein L36a-like OS=Homo sapiens GN=RPL36AL PE=1 SV=3	sp|Q969Q0|RL36L_HUMAN	12 kDa	13	7
Putative pre-mRNA-splicing factor ATP-dependent RNA helicase DHX16 OS=Homo sapiens GN=DHX16 PE=1 SV=2	sp|O60231|DHX16_HUMAN	119 kDa	13	11
Peroxiredoxin-4 OS=Homo sapiens GN=PRDX4 PE=1 SV=1	sp|Q13162|PRDX4_HUMAN	31 kDa	12	9
Serine/threonine-protein phosphatase PP1-alpha catalytic subunit OS=Homo sapiens GN=PPP1CA PE=1 SV=1	sp|P62136|PP1A_HUMAN	38 kDa	12	0
Guanine nucleotide-binding protein G(I)/G(S)/G(T) subunit beta-2 OS=Homo sapiens GN=GNB2 PE=1 SV=3	sp|P62879|GBB2_HUMAN	37 kDa	11	9
Histone-binding protein RBBP7 OS=Homo sapiens GN=RBBP7 PE=1 SV=1	sp|Q16576|RBBP7_HUMAN	48 kDa	11	12
Importin subunit alpha-5 OS=Homo sapiens GN=KPNA1 PE=1 SV=3	sp|P52294|IMA5_HUMAN	60 kDa	11	7
Mitotic interactor and substrate of PLK1 OS=Homo sapiens GN=MISP PE=1 SV=1	sp|Q8IVT2|MISP_HUMAN	75 kDa	11	10
Myb-binding protein 1A OS=Homo sapiens GN=MYBBP1A PE=1 SV=2	sp|Q9BQG0|MBB1A_HUMAN	149 kDa	11	0
Probable 28S rRNA (cytosine(4447)-C(5))-methyltransferase OS=Homo sapiens GN=NOP2 PE=1 SV=2	sp|P46087|NOP2_HUMAN	89 kDa	11	7
Putative RNA-binding protein 15 OS=Homo sapiens GN=RBM15 PE=1 SV=2	sp|Q96T37|RBM15_HUMAN	107 kDa	11	7
Ras-related protein Rab-13 OS=Homo sapiens GN=RAB13 PE=1 SV=1	sp|P51153|RAB13_HUMAN	23 kDa	11	9
Zinc finger RNA-binding protein OS=Homo sapiens GN=ZFR PE=1 SV=2	sp|Q96KR1|ZFR_HUMAN	117 kDa	11	8
60S ribosomal protein L7-like 1 OS=Homo sapiens GN=RPL7L1 PE=1 SV=1	sp|Q6DKI1|RL7L_HUMAN	29 kDa	10	3
ATP-dependent DNA helicase Q1 OS=Homo sapiens GN=RECQL PE=1 SV=3	sp|P46063|RECQ1_HUMAN	73 kDa	10	13
Histone H1x OS=Homo sapiens GN=H1FX PE=1 SV=1	sp|Q92522|H1X_HUMAN	22 kDa	10	4
Polyribonucleotide nucleotidyltransferase 1, mitochondrial OS=Homo sapiens GN=PNPT1 PE=1 SV=2	sp|Q8TCS8|PNPT1_HUMAN	86 kDa	10	3
AP-1 complex subunit beta-1 OS=Homo sapiens GN=AP1B1 PE=1 SV=2	sp|Q10567|AP1B1_HUMAN	105 kDa	9	9
Casein kinase II subunit alpha' OS=Homo sapiens GN=CSNK2A2 PE=1 SV=1	sp|P19784|CSK22_HUMAN	41 kDa	9	10
HLA class I histocompatibility antigen, B-7 alpha chain OS=Homo sapiens GN=HLA-B PE=1 SV=3	sp|P01889|1B07_HUMAN	40 kDa	9	0
Nuclear mitotic apparatus protein 1 OS=Homo sapiens GN=NUMA1 PE=1 SV=2	sp|Q14980|NUMA1_HUMAN	238 kDa	9	0
Protein Jade-3 OS=Homo sapiens GN=JADE3 PE=1 SV=1	sp|Q92613|JADE3_HUMAN	94 kDa	9	4
Ras-related protein Rab-8A OS=Homo sapiens GN=RAB8A PE=1 SV=1	sp|P61006|RAB8A_HUMAN	24 kDa	9	6
RNA-binding protein 28 OS=Homo sapiens GN=RBM28 PE=1 SV=3	sp|Q9NW13|RBM28_HUMAN	86 kDa	9	2
Voltage-dependent anion-selective channel protein 1 OS=Homo sapiens GN=VDAC1 PE=1 SV=2	sp|P21796|VDAC1_HUMAN	31 kDa	9	8
39S ribosomal protein L38, mitochondrial OS=Homo sapiens GN=MRPL38 PE=1 SV=2	sp|Q96DV4|RM38_HUMAN	45 kDa	8	6
Alcohol dehydrogenase class-3 OS=Homo sapiens GN=ADH5 PE=1 SV=4	sp|P11766|ADHX_HUMAN	40 kDa	8	4
Gamma-enolase OS=Homo sapiens GN=ENO2 PE=1 SV=3	sp|P09104|ENOG_HUMAN	47 kDa	8	4
Hydroxymethylglutaryl-CoA synthase, cytoplasmic OS=Homo sapiens GN=HMGCS1 PE=1 SV=2	sp|Q01581|HMCS1_HUMAN	57 kDa	8	8
NADH dehydrogenase [ubiquinone] 1 alpha subcomplex subunit 9, mitochondrial OS=Homo sapiens GN=NDUFA9 PE=1 SV=2	sp|Q16795|NDUA9_HUMAN	43 kDa	8	4
SEC23-interacting protein OS=Homo sapiens GN=SEC23IP PE=1 SV=1	sp|Q9Y6Y8|S23IP_HUMAN	111 kDa	8	4
Serine/threonine-protein kinase MARK2 OS=Homo sapiens GN=MARK2 PE=1 SV=2	sp|Q7KZI7|MARK2_HUMAN	88 kDa	8	4
Voltage-dependent anion-selective channel protein 3 OS=Homo sapiens GN=VDAC3 PE=1 SV=1	sp|Q9Y277|VDAC3_HUMAN	31 kDa	8	6
AP-1 complex subunit mu-1 OS=Homo sapiens GN=AP1M1 PE=1 SV=3	sp|Q9BXS5|AP1M1_HUMAN	49 kDa	7	7
ATPase family AAA domain-containing protein 2 OS=Homo sapiens GN=ATAD2 PE=1 SV=1	sp|Q6PL18|ATAD2_HUMAN	159 kDa	7	0
Desmin OS=Homo sapiens GN=DES PE=1 SV=3	sp|P17661|DESM_HUMAN	54 kDa	7	0
Histone acetyltransferase type B catalytic subunit OS=Homo sapiens GN=HAT1 PE=1 SV=1	sp|O14929|HAT1_HUMAN	50 kDa	7	6
Kinesin-like protein KIF11 OS=Homo sapiens GN=KIF11 PE=1 SV=2	sp|P52732|KIF11_HUMAN	119 kDa	7	4
La-related protein 4 OS=Homo sapiens GN=LARP4 PE=1 SV=3	sp|Q71RC2|LARP4_HUMAN	81 kDa	7	7
mRNA turnover protein 4 homolog OS=Homo sapiens GN=MRTO4 PE=1 SV=2	sp|Q9UKD2|MRT4_HUMAN	28 kDa	7	5
Proteasome assembly chaperone 2 OS=Homo sapiens GN=PSMG2 PE=1 SV=1	sp|Q969U7|PSMG2_HUMAN	29 kDa	7	5
Protein RRP5 homolog OS=Homo sapiens GN=PDCD11 PE=1 SV=3	sp|Q14690|RRP5_HUMAN	209 kDa	7	5
Rho GDP-dissociation inhibitor 1 OS=Homo sapiens GN=ARHGDIA PE=1 SV=3	sp|P52565|GDIR1_HUMAN	23 kDa	7	10
Ribosome biogenesis protein BOP1 OS=Homo sapiens GN=BOP1 PE=1 SV=2	sp|Q14137|BOP1_HUMAN	84 kDa	7	6
Spermatid perinuclear RNA-binding protein OS=Homo sapiens GN=STRBP PE=1 SV=1	sp|Q96SI9|STRBP_HUMAN	74 kDa	7	0
Twinfilin-2 OS=Homo sapiens GN=TWF2 PE=1 SV=2	sp|Q6IBS0|TWF2_HUMAN	40 kDa	7	5
39S ribosomal protein L13, mitochondrial OS=Homo sapiens GN=MRPL13 PE=1 SV=1	sp|Q9BYD1|RM13_HUMAN	21 kDa	6	4
39S ribosomal protein L44, mitochondrial OS=Homo sapiens GN=MRPL44 PE=1 SV=1	sp|Q9H9J2|RM44_HUMAN	38 kDa	6	6
Actin-like protein 6A OS=Homo sapiens GN=ACTL6A PE=1 SV=1	sp|O96019|ACL6A_HUMAN	47 kDa	6	3
Aldo-keto reductase family 1 member C3 OS=Homo sapiens GN=AKR1C3 PE=1 SV=4	sp|P42330|AK1C3_HUMAN	37 kDa	6	7
Bromodomain and PHD finger-containing protein 3 OS=Homo sapiens GN=BRPF3 PE=1 SV=2	sp|Q9ULD4|BRPF3_HUMAN	136 kDa	6	3
Coronin-1B OS=Homo sapiens GN=CORO1B PE=1 SV=1	sp|Q9BR76|COR1B_HUMAN	54 kDa	6	5
DBIRD complex subunit ZNF326 OS=Homo sapiens GN=ZNF326 PE=1 SV=2	sp|Q5BKZ1|ZN326_HUMAN	66 kDa	6	4
Fibronectin type III domain-containing protein 3B OS=Homo sapiens GN=FNDC3B PE=1 SV=2	sp|Q53EP0|FND3B_HUMAN	133 kDa	6	5
KRR1 small subunit processome component homolog OS=Homo sapiens GN=KRR1 PE=1 SV=4	sp|Q13601|KRR1_HUMAN	44 kDa	6	0
Pre-rRNA-processing protein TSR1 homolog OS=Homo sapiens GN=TSR1 PE=1 SV=1	sp|Q2NL82|TSR1_HUMAN	92 kDa	6	6
Probable ATP-dependent RNA helicase DDX52 OS=Homo sapiens GN=DDX52 PE=1 SV=3	sp|Q9Y2R4|DDX52_HUMAN	68 kDa	6	3
Ras GTPase-activating protein-binding protein 2 OS=Homo sapiens GN=G3BP2 PE=1 SV=2	sp|Q9UN86|G3BP2_HUMAN	54 kDa	6	5
Ras-related protein Rab-2A OS=Homo sapiens GN=RAB2A PE=1 SV=1	sp|P61019|RAB2A_HUMAN	24 kDa	6	10
Ras-related protein Rab-5C OS=Homo sapiens GN=RAB5C PE=1 SV=2	sp|P51148|RAB5C_HUMAN	23 kDa	6	7
Rho-related GTP-binding protein RhoC OS=Homo sapiens GN=RHOC PE=1 SV=1	sp|P08134|RHOC_HUMAN	22 kDa	6	4
Septin-7 OS=Homo sapiens GN=SEPT7 PE=1 SV=2	sp|Q16181|SEPT7_HUMAN	51 kDa	6	6
39S ribosomal protein L47, mitochondrial OS=Homo sapiens GN=MRPL47 PE=1 SV=2	sp|Q9HD33|RM47_HUMAN	29 kDa	5	3
Acetyl-CoA acetyltransferase, mitochondrial OS=Homo sapiens GN=ACAT1 PE=1 SV=1	sp|P24752|THIL_HUMAN	45 kDa	5	6
Activated RNA polymerase II transcriptional coactivator p15 OS=Homo sapiens GN=SUB1 PE=1 SV=3	sp|P53999|TCP4_HUMAN	14 kDa	5	5
Anoctamin-1 OS=Homo sapiens GN=ANO1 PE=1 SV=1	sp|Q5XXA6|ANO1_HUMAN	114 kDa	5	2
ATP-binding cassette sub-family D member 3 OS=Homo sapiens GN=ABCD3 PE=1 SV=1	sp|P28288|ABCD3_HUMAN	75 kDa	5	0
ATP-dependent RNA helicase DHX8 OS=Homo sapiens GN=DHX8 PE=1 SV=1	sp|Q14562|DHX8_HUMAN	139 kDa	5	0
Bifunctional purine biosynthesis protein PURH OS=Homo sapiens GN=ATIC PE=1 SV=3	sp|P31939|PUR9_HUMAN	65 kDa	5	7
Calcium-binding mitochondrial carrier protein Aralar1 OS=Homo sapiens GN=SLC25A12 PE=1 SV=2	sp|O75746|CMC1_HUMAN	75 kDa	5	5
Cell division control protein 42 homolog OS=Homo sapiens GN=CDC42 PE=1 SV=2	sp|P60953|CDC42_HUMAN	21 kDa	5	4
Cullin-3 OS=Homo sapiens GN=CUL3 PE=1 SV=2	sp|Q13618|CUL3_HUMAN	89 kDa	5	5
DNA-directed RNA polymerase II subunit RPB1 OS=Homo sapiens GN=POLR2A PE=1 SV=2	sp|P24928|RPB1_HUMAN	217 kDa	5	0
Golgi to ER traffic protein 4 homolog OS=Homo sapiens GN=GET4 PE=1 SV=1	sp|Q7L5D6|GET4_HUMAN	37 kDa	5	2
Heterochromatin protein 1-binding protein 3 OS=Homo sapiens GN=HP1BP3 PE=1 SV=1	sp|Q5SSJ5|HP1B3_HUMAN	61 kDa	5	3
Inosine triphosphate pyrophosphatase OS=Homo sapiens GN=ITPA PE=1 SV=2	sp|Q9BY32|ITPA_HUMAN	21 kDa	5	6
Isopentenyl-diphosphate Delta-isomerase 1 OS=Homo sapiens GN=IDI1 PE=1 SV=2	sp|Q13907|IDI1_HUMAN	26 kDa	5	0
La-related protein 4B OS=Homo sapiens GN=LARP4B PE=1 SV=3	sp|Q92615|LAR4B_HUMAN	81 kDa	5	2
LINE-1 retrotransposable element ORF1 protein OS=Homo sapiens GN=L1RE1 PE=1 SV=1	sp|Q9UN81|LORF1_HUMAN	40 kDa	5	3
Mitogen-activated protein kinase kinase kinase kinase 4 OS=Homo sapiens GN=MAP4K4 PE=1 SV=2	sp|O95819|M4K4_HUMAN	142 kDa	5	5
N-acylneuraminate cytidylyltransferase OS=Homo sapiens GN=CMAS PE=1 SV=2	sp|Q8NFW8|NEUA_HUMAN	48 kDa	5	0
Nuclear protein localization protein 4 homolog OS=Homo sapiens GN=NPLOC4 PE=1 SV=3	sp|Q8TAT6|NPL4_HUMAN	68 kDa	5	4
Poly(A) RNA polymerase, mitochondrial OS=Homo sapiens GN=MTPAP PE=1 SV=1	sp|Q9NVV4|PAPD1_HUMAN	66 kDa	5	2
Probable arginine--tRNA ligase, mitochondrial OS=Homo sapiens GN=RARS2 PE=1 SV=1	sp|Q5T160|SYRM_HUMAN	66 kDa	5	2
Protein arginine N-methyltransferase 5 OS=Homo sapiens GN=PRMT5 PE=1 SV=4	sp|O14744|ANM5_HUMAN	73 kDa	5	2
Protein argonaute-2 OS=Homo sapiens GN=AGO2 PE=1 SV=3	sp|Q9UKV8|AGO2_HUMAN	97 kDa	5	4
Proto-oncogene tyrosine-protein kinase Src OS=Homo sapiens GN=SRC PE=1 SV=3	sp|P12931|SRC_HUMAN	60 kDa	5	8
S-adenosylhomocysteine hydrolase-like protein 1 OS=Homo sapiens GN=AHCYL1 PE=1 SV=2	sp|O43865|SAHH2_HUMAN	59 kDa	5	6
Signal recognition particle subunit SRP72 OS=Homo sapiens GN=SRP72 PE=1 SV=3	sp|O76094|SRP72_HUMAN	75 kDa	5	2
Small nuclear ribonucleoprotein Sm D3 OS=Homo sapiens GN=SNRPD3 PE=1 SV=1	sp|P62318|SMD3_HUMAN	14 kDa	5	3
SRSF protein kinase 1 OS=Homo sapiens GN=SRPK1 PE=1 SV=2	sp|Q96SB4|SRPK1_HUMAN	74 kDa	5	0
Sterol-4-alpha-carboxylate 3-dehydrogenase, decarboxylating OS=Homo sapiens GN=NSDHL PE=1 SV=2	sp|Q15738|NSDHL_HUMAN	42 kDa	5	8
Transcription factor A, mitochondrial OS=Homo sapiens GN=TFAM PE=1 SV=1	sp|Q00059|TFAM_HUMAN	29 kDa	5	4
Transcriptional activator protein Pur-beta OS=Homo sapiens GN=PURB PE=1 SV=3	sp|Q96QR8|PURB_HUMAN	33 kDa	5	2
Valine--tRNA ligase OS=Homo sapiens GN=VARS PE=1 SV=4	sp|P26640|SYVC_HUMAN	140 kDa	5	5
WD repeat-containing protein 75 OS=Homo sapiens GN=WDR75 PE=1 SV=1	sp|Q8IWA0|WDR75_HUMAN	95 kDa	5	3
2,4-dienoyl-CoA reductase, mitochondrial OS=Homo sapiens GN=DECR1 PE=1 SV=1	sp|Q16698|DECR_HUMAN	36 kDa	4	4
39S ribosomal protein L15, mitochondrial OS=Homo sapiens GN=MRPL15 PE=1 SV=1	sp|Q9P015|RM15_HUMAN	33 kDa	4	3
39S ribosomal protein L16, mitochondrial OS=Homo sapiens GN=MRPL16 PE=1 SV=1	sp|Q9NX20|RM16_HUMAN	28 kDa	4	2
39S ribosomal protein L19, mitochondrial OS=Homo sapiens GN=MRPL19 PE=1 SV=2	sp|P49406|RM19_HUMAN	34 kDa	4	2
39S ribosomal protein L3, mitochondrial OS=Homo sapiens GN=MRPL3 PE=1 SV=1	sp|P09001|RM03_HUMAN	39 kDa	4	3
39S ribosomal protein L45, mitochondrial OS=Homo sapiens GN=MRPL45 PE=1 SV=2	sp|Q9BRJ2|RM45_HUMAN	35 kDa	4	4
60S ribosomal protein L29 OS=Homo sapiens GN=RPL29 PE=1 SV=2	sp|P47914|RL29_HUMAN	18 kDa	4	4
Actin-related protein 2/3 complex subunit 3 OS=Homo sapiens GN=ARPC3 PE=1 SV=3	sp|O15145|ARPC3_HUMAN	21 kDa	4	2
Aspartyl/asparaginyl beta-hydroxylase OS=Homo sapiens GN=ASPH PE=1 SV=3	sp|Q12797|ASPH_HUMAN	86 kDa	4	3
ATP-dependent RNA helicase DDX54 OS=Homo sapiens GN=DDX54 PE=1 SV=2	sp|Q8TDD1|DDX54_HUMAN	99 kDa	4	0
Casein kinase I isoform delta OS=Homo sapiens GN=CSNK1D PE=1 SV=2	sp|P48730|KC1D_HUMAN	47 kDa	4	4
Cytochrome c oxidase subunit 2 OS=Homo sapiens GN=MT-CO2 PE=1 SV=1	sp|P00403|COX2_HUMAN	26 kDa	4	4
Desmoglein-3 OS=Homo sapiens GN=DSG3 PE=1 SV=2	sp|P32926|DSG3_HUMAN	108 kDa	4	4
DNA-directed RNA polymerases I, II, and III subunit RPABC3 OS=Homo sapiens GN=POLR2H PE=1 SV=4	sp|P52434|RPAB3_HUMAN	17 kDa	4	3
Dynein heavy chain 6, axonemal OS=Homo sapiens GN=DNAH6 PE=2 SV=3	sp|Q9C0G6|DYH6_HUMAN	476 kDa	4	0
Hexokinase-2 OS=Homo sapiens GN=HK2 PE=1 SV=2	sp|P52789|HXK2_HUMAN	102 kDa	4	0
L-aminoadipate-semialdehyde dehydrogenase-phosphopantetheinyl transferase OS=Homo sapiens GN=AASDHPPT PE=1 SV=2	sp|Q9NRN7|ADPPT_HUMAN	36 kDa	4	3
Large subunit GTPase 1 homolog OS=Homo sapiens GN=LSG1 PE=1 SV=2	sp|Q9H089|LSG1_HUMAN	75 kDa	4	0
Lethal(2) giant larvae protein homolog 2 OS=Homo sapiens GN=LLGL2 PE=1 SV=2	sp|Q6P1M3|L2GL2_HUMAN	113 kDa	4	0
Methyl-CpG-binding domain protein 1 OS=Homo sapiens GN=MBD1 PE=1 SV=2	sp|Q9UIS9|MBD1_HUMAN	67 kDa	4	4
Methylmalonyl-CoA mutase, mitochondrial OS=Homo sapiens GN=MUT PE=1 SV=4	sp|P22033|MUTA_HUMAN	83 kDa	4	5
Nucleolar GTP-binding protein 2 OS=Homo sapiens GN=GNL2 PE=1 SV=1	sp|Q13823|NOG2_HUMAN	84 kDa	4	3
Nucleolar protein 6 OS=Homo sapiens GN=NOL6 PE=1 SV=2	sp|Q9H6R4|NOL6_HUMAN	128 kDa	4	5
Phosphoribosylformylglycinamidine synthase OS=Homo sapiens GN=PFAS PE=1 SV=4	sp|O15067|PUR4_HUMAN	145 kDa	4	7
Probable E3 ubiquitin-protein ligase HERC4 OS=Homo sapiens GN=HERC4 PE=1 SV=1	sp|Q5GLZ8|HERC4_HUMAN	119 kDa	4	3
Profilin-2 OS=Homo sapiens GN=PFN2 PE=1 SV=3	sp|P35080|PROF2_HUMAN	15 kDa	4	4
Prostaglandin E synthase 3 OS=Homo sapiens GN=PTGES3 PE=1 SV=1	sp|Q15185|TEBP_HUMAN	19 kDa	4	5
Protein FAM83H OS=Homo sapiens GN=FAM83H PE=1 SV=3	sp|Q6ZRV2|FA83H_HUMAN	127 kDa	4	2
Pumilio homolog 3 OS=Homo sapiens GN=PUM3 PE=1 SV=3	sp|Q15397|PUM3_HUMAN	74 kDa	4	0
Ribosomal biogenesis protein LAS1L OS=Homo sapiens GN=LAS1L PE=1 SV=2	sp|Q9Y4W2|LAS1L_HUMAN	83 kDa	4	4
RNA 3'-terminal phosphate cyclase-like protein OS=Homo sapiens GN=RCL1 PE=1 SV=3	sp|Q9Y2P8|RCL1_HUMAN	41 kDa	4	3
RNA/RNP complex-1-interacting phosphatase OS=Homo sapiens GN=DUSP11 PE=1 SV=1	sp|O75319|DUS11_HUMAN	39 kDa	4	0
Serine/arginine-rich splicing factor 10 OS=Homo sapiens GN=SRSF10 PE=1 SV=1	sp|O75494|SRS10_HUMAN	31 kDa	4	5
Signal peptidase complex subunit 2 OS=Homo sapiens GN=SPCS2 PE=1 SV=3	sp|Q15005|SPCS2_HUMAN	25 kDa	4	4
Signal recognition particle receptor subunit beta OS=Homo sapiens GN=SRPRB PE=1 SV=3	sp|Q9Y5M8|SRPRB_HUMAN	30 kDa	4	2
Sorcin OS=Homo sapiens GN=SRI PE=1 SV=1	sp|P30626|SORCN_HUMAN	22 kDa	4	0
Thioredoxin OS=Homo sapiens GN=TXN PE=1 SV=3	sp|P10599|THIO_HUMAN	12 kDa	4	0
Transcriptional activator protein Pur-alpha OS=Homo sapiens GN=PURA PE=1 SV=2	sp|Q00577|PURA_HUMAN	35 kDa	4	0
Transformer-2 protein homolog alpha OS=Homo sapiens GN=TRA2A PE=1 SV=1	sp|Q13595|TRA2A_HUMAN	33 kDa	4	2
Tyrosine-protein kinase BAZ1B OS=Homo sapiens GN=BAZ1B PE=1 SV=2	sp|Q9UIG0|BAZ1B_HUMAN	171 kDa	4	0
U3 small nucleolar RNA-associated protein 14 homolog A OS=Homo sapiens GN=UTP14A PE=1 SV=1	sp|Q9BVJ6|UT14A_HUMAN	88 kDa	4	0
UDP-glucose:glycoprotein glucosyltransferase 1 OS=Homo sapiens GN=UGGT1 PE=1 SV=3	sp|Q9NYU2|UGGG1_HUMAN	177 kDa	4	5
Zinc phosphodiesterase ELAC protein 2 OS=Homo sapiens GN=ELAC2 PE=1 SV=2	sp|Q9BQ52|RNZ2_HUMAN	92 kDa	4	0
[3-methyl-2-oxobutanoate dehydrogenase [lipoamide]] kinase, mitochondrial OS=Homo sapiens GN=BCKDK PE=1 SV=2	sp|O14874|BCKD_HUMAN	46 kDa	3	3
28S ribosomal protein S25, mitochondrial OS=Homo sapiens GN=MRPS25 PE=1 SV=1	sp|P82663|RT25_HUMAN	20 kDa	3	0
39S ribosomal protein S18a, mitochondrial OS=Homo sapiens GN=MRPS18A PE=1 SV=1	sp|Q9NVS2|RT18A_HUMAN	22 kDa	3	3
6-phosphofructo-2-kinase/fructose-2,6-bisphosphatase 2 OS=Homo sapiens GN=PFKFB2 PE=1 SV=2	sp|O60825|F262_HUMAN	58 kDa	3	2
Alanine aminotransferase 2 OS=Homo sapiens GN=GPT2 PE=1 SV=1	sp|Q8TD30|ALAT2_HUMAN	58 kDa	3	3
Amine oxidase [flavin-containing] A OS=Homo sapiens GN=MAOA PE=1 SV=1	sp|P21397|AOFA_HUMAN	60 kDa	3	2
ATP-dependent RNA helicase DDX24 OS=Homo sapiens GN=DDX24 PE=1 SV=1	sp|Q9GZR7|DDX24_HUMAN	96 kDa	3	0
Basement membrane-specific heparan sulfate proteoglycan core protein OS=Homo sapiens GN=HSPG2 PE=1 SV=4	sp|P98160|PGBM_HUMAN	469 kDa	3	0
Catechol O-methyltransferase OS=Homo sapiens GN=COMT PE=1 SV=2	sp|P21964|COMT_HUMAN	30 kDa	3	3
CCAAT/enhancer-binding protein zeta OS=Homo sapiens GN=CEBPZ PE=1 SV=3	sp|Q03701|CEBPZ_HUMAN	121 kDa	3	0
Chromatin target of PRMT1 protein OS=Homo sapiens GN=CHTOP PE=1 SV=2	sp|Q9Y3Y2|CHTOP_HUMAN	26 kDa	3	0
Chromobox protein homolog 5 OS=Homo sapiens GN=CBX5 PE=1 SV=1	sp|P45973|CBX5_HUMAN	22 kDa	3	0
Chromodomain-helicase-DNA-binding protein 2 OS=Homo sapiens GN=CHD2 PE=1 SV=2	sp|O14647|CHD2_HUMAN	211 kDa	3	0
Chromodomain-helicase-DNA-binding protein 4 OS=Homo sapiens GN=CHD4 PE=1 SV=2	sp|Q14839|CHD4_HUMAN	218 kDa	3	0
Cleavage and polyadenylation specificity factor subunit 3 OS=Homo sapiens GN=CPSF3 PE=1 SV=1	sp|Q9UKF6|CPSF3_HUMAN	77 kDa	3	2
Coatomer subunit epsilon OS=Homo sapiens GN=COPE PE=1 SV=3	sp|O14579|COPE_HUMAN	34 kDa	3	0
Cullin-1 OS=Homo sapiens GN=CUL1 PE=1 SV=2	sp|Q13616|CUL1_HUMAN	90 kDa	3	5
DNA-directed RNA polymerase I subunit RPA49 OS=Homo sapiens GN=POLR1E PE=1 SV=2	sp|Q9GZS1|RPA49_HUMAN	54 kDa	3	2
DNA-directed RNA polymerase II subunit RPB2 OS=Homo sapiens GN=POLR2B PE=1 SV=1	sp|P30876|RPB2_HUMAN	134 kDa	3	3
DnaJ homolog subfamily B member 12 OS=Homo sapiens GN=DNAJB12 PE=1 SV=4	sp|Q9NXW2|DJB12_HUMAN	42 kDa	3	4
E3 ubiquitin-protein ligase TRIP12 OS=Homo sapiens GN=TRIP12 PE=1 SV=1	sp|Q14669|TRIPC_HUMAN	220 kDa	3	0
Exosome complex component RRP45 OS=Homo sapiens GN=EXOSC9 PE=1 SV=3	sp|Q06265|EXOS9_HUMAN	49 kDa	3	0
Histone H1.0 OS=Homo sapiens GN=H1F0 PE=1 SV=3	sp|P07305|H10_HUMAN	21 kDa	3	0
Kinesin-like protein KIF2A OS=Homo sapiens GN=KIF2A PE=1 SV=3	sp|O00139|KIF2A_HUMAN	80 kDa	3	0
Matrix metalloproteinase-14 OS=Homo sapiens GN=MMP14 PE=1 SV=3	sp|P50281|MMP14_HUMAN	66 kDa	3	2
Mitochondrial ribosome-associated GTPase 1 OS=Homo sapiens GN=MTG1 PE=1 SV=2	sp|Q9BT17|MTG1_HUMAN	37 kDa	3	2
Myc proto-oncogene protein OS=Homo sapiens GN=MYC PE=1 SV=1	sp|P01106|MYC_HUMAN	49 kDa	3	2
NADH dehydrogenase [ubiquinone] 1 alpha subcomplex assembly factor 3 OS=Homo sapiens GN=NDUFAF3 PE=1 SV=1	sp|Q9BU61|NDUF3_HUMAN	20 kDa	3	0
Nascent polypeptide-associated complex subunit alpha, muscle-specific form OS=Homo sapiens GN=NACA PE=1 SV=1	sp|E9PAV3|NACAM_HUMAN (+1)	205 kDa	3	3
Nuclear export mediator factor NEMF OS=Homo sapiens GN=NEMF PE=1 SV=4	sp|O60524|NEMF_HUMAN	123 kDa	3	2
Nuclear RNA export factor 1 OS=Homo sapiens GN=NXF1 PE=1 SV=1	sp|Q9UBU9|NXF1_HUMAN	70 kDa	3	3
NudC domain-containing protein 1 OS=Homo sapiens GN=NUDCD1 PE=1 SV=2	sp|Q96RS6|NUDC1_HUMAN	67 kDa	3	2
Oxysterol-binding protein-related protein 9 OS=Homo sapiens GN=OSBPL9 PE=1 SV=2	sp|Q96SU4|OSBL9_HUMAN	83 kDa	3	0
Pinin OS=Homo sapiens GN=PNN PE=1 SV=4	sp|Q9H307|PININ_HUMAN	82 kDa	3	0
Poly(A)-specific ribonuclease PARN OS=Homo sapiens GN=PARN PE=1 SV=1	sp|O95453|PARN_HUMAN	73 kDa	3	0
Poly(ADP-ribose) glycohydrolase ARH3 OS=Homo sapiens GN=ADPRHL2 PE=1 SV=1	sp|Q9NX46|ARHL2_HUMAN	39 kDa	3	0
Probable rRNA-processing protein EBP2 OS=Homo sapiens GN=EBNA1BP2 PE=1 SV=2	sp|Q99848|EBP2_HUMAN	35 kDa	3	0
Proliferation marker protein Ki-67 OS=Homo sapiens GN=MKI67 PE=1 SV=2	sp|P46013|KI67_HUMAN	359 kDa	3	0
Protein CYR61 OS=Homo sapiens GN=CYR61 PE=1 SV=1	sp|O00622|CYR61_HUMAN	42 kDa	3	0
Protein ELYS OS=Homo sapiens GN=AHCTF1 PE=1 SV=3	sp|Q8WYP5|ELYS_HUMAN	253 kDa	3	0
Protein SON OS=Homo sapiens GN=SON PE=1 SV=4	sp|P18583|SON_HUMAN	264 kDa	3	2
Ras-related protein Rab-18 OS=Homo sapiens GN=RAB18 PE=1 SV=1	sp|Q9NP72|RAB18_HUMAN	23 kDa	3	2
Ras-related protein Rab-34 OS=Homo sapiens GN=RAB34 PE=1 SV=1	sp|Q9BZG1|RAB34_HUMAN	29 kDa	3	0
RelA-associated inhibitor OS=Homo sapiens GN=PPP1R13L PE=1 SV=4	sp|Q8WUF5|IASPP_HUMAN	89 kDa	3	2
Rho guanine nucleotide exchange factor 10-like protein OS=Homo sapiens GN=ARHGEF10L PE=1 SV=3	sp|Q9HCE6|ARGAL_HUMAN	140 kDa	3	0
Ribosome biogenesis protein NOP53 OS=Homo sapiens GN=NOP53 PE=1 SV=2	sp|Q9NZM5|NOP53_HUMAN	54 kDa	3	0
Sialic acid synthase OS=Homo sapiens GN=NANS PE=1 SV=2	sp|Q9NR45|SIAS_HUMAN	40 kDa	3	2
Structural maintenance of chromosomes protein 1A OS=Homo sapiens GN=SMC1A PE=1 SV=2	sp|Q14683|SMC1A_HUMAN	143 kDa	3	4
SUN domain-containing protein 1 OS=Homo sapiens GN=SUN1 PE=1 SV=3	sp|O94901|SUN1_HUMAN	90 kDa	3	7
SWI/SNF-related matrix-associated actin-dependent regulator of chromatin subfamily B member 1 OS=Homo sapiens GN=SMARCB1 PE=1 SV=2	sp|Q12824|SNF5_HUMAN	44 kDa	3	0
TGF-beta-activated kinase 1 and MAP3K7-binding protein 2 OS=Homo sapiens GN=TAB2 PE=1 SV=1	sp|Q9NYJ8|TAB2_HUMAN	76 kDa	3	3
Threonine--tRNA ligase, cytoplasmic OS=Homo sapiens GN=TARS PE=1 SV=3	sp|P26639|SYTC_HUMAN	83 kDa	3	2
Thrombospondin-1 OS=Homo sapiens GN=THBS1 PE=1 SV=2	sp|P07996|TSP1_HUMAN	129 kDa	3	2
Transcription elongation factor SPT6 OS=Homo sapiens GN=SUPT6H PE=1 SV=2	sp|Q7KZ85|SPT6H_HUMAN	199 kDa	3	3
Translationally-controlled tumor protein OS=Homo sapiens GN=TPT1 PE=1 SV=1	sp|P13693|TCTP_HUMAN	20 kDa	3	4
Tropomyosin beta chain OS=Homo sapiens GN=TPM2 PE=1 SV=1	sp|P07951|TPM2_HUMAN	33 kDa	3	0
Trypsin-3 OS=Homo sapiens GN=PRSS3 PE=1 SV=2	sp|P35030|TRY3_HUMAN	33 kDa	3	0
U2 snRNP-associated SURP motif-containing protein OS=Homo sapiens GN=U2SURP PE=1 SV=2	sp|O15042|SR140_HUMAN	118 kDa	3	4
U3 small nucleolar ribonucleoprotein protein IMP4 OS=Homo sapiens GN=IMP4 PE=1 SV=1	sp|Q96G21|IMP4_HUMAN	34 kDa	3	2
UAP56-interacting factor OS=Homo sapiens GN=FYTTD1 PE=1 SV=3	sp|Q96QD9|UIF_HUMAN	36 kDa	3	0
UDP-glucose 4-epimerase OS=Homo sapiens GN=GALE PE=1 SV=2	sp|Q14376|GALE_HUMAN	38 kDa	3	3
Uncharacterized protein C7orf50 OS=Homo sapiens GN=C7orf50 PE=1 SV=1	sp|Q9BRJ6|CG050_HUMAN	22 kDa	3	2
Very-long-chain (3R)-3-hydroxyacyl-CoA dehydratase 3 OS=Homo sapiens GN=HACD3 PE=1 SV=2	sp|Q9P035|HACD3_HUMAN	43 kDa	3	0
1-phosphatidylinositol 4,5-bisphosphate phosphodiesterase gamma-1 OS=Homo sapiens GN=PLCG1 PE=1 SV=1	sp|P19174|PLCG1_HUMAN	149 kDa	2	0
28S ribosomal protein S11, mitochondrial OS=Homo sapiens GN=MRPS11 PE=1 SV=2	sp|P82912|RT11_HUMAN	21 kDa	2	0
2-oxoisovalerate dehydrogenase subunit alpha, mitochondrial OS=Homo sapiens GN=BCKDHA PE=1 SV=2	sp|P12694|ODBA_HUMAN	50 kDa	2	2
39S ribosomal protein L14, mitochondrial OS=Homo sapiens GN=MRPL14 PE=1 SV=1	sp|Q6P1L8|RM14_HUMAN	16 kDa	2	2
39S ribosomal protein L23, mitochondrial OS=Homo sapiens GN=MRPL23 PE=1 SV=1	sp|Q16540|RM23_HUMAN	18 kDa	2	0
60S ribosome subunit biogenesis protein NIP7 homolog OS=Homo sapiens GN=NIP7 PE=1 SV=1	sp|Q9Y221|NIP7_HUMAN	20 kDa	2	0
6-phosphogluconolactonase OS=Homo sapiens GN=PGLS PE=1 SV=2	sp|O95336|6PGL_HUMAN	28 kDa	2	0
Acetyl-CoA acetyltransferase, cytosolic OS=Homo sapiens GN=ACAT2 PE=1 SV=2	sp|Q9BWD1|THIC_HUMAN	41 kDa	2	0
Acyl-protein thioesterase 1 OS=Homo sapiens GN=LYPLA1 PE=1 SV=1	sp|O75608|LYPA1_HUMAN	25 kDa	2	2
ADP-ribosylation factor-like protein 8A OS=Homo sapiens GN=ARL8A PE=1 SV=1	sp|Q96BM9|ARL8A_HUMAN (+1)	21 kDa	2	0
Agrin OS=Homo sapiens GN=AGRN PE=1 SV=5	sp|O00468|AGRIN_HUMAN	217 kDa	2	0
Antithrombin-III OS=Homo sapiens GN=SERPINC1 PE=1 SV=1	sp|P01008|ANT3_HUMAN	53 kDa	2	0
AP-3 complex subunit delta-1 OS=Homo sapiens GN=AP3D1 PE=1 SV=1	sp|O14617|AP3D1_HUMAN	130 kDa	2	0
Casein kinase II subunit beta OS=Homo sapiens GN=CSNK2B PE=1 SV=1	sp|P67870|CSK2B_HUMAN	25 kDa	2	5
Caspase-8 OS=Homo sapiens GN=CASP8 PE=1 SV=1	sp|Q14790|CASP8_HUMAN	55 kDa	2	0
Chromosome transmission fidelity protein 18 homolog OS=Homo sapiens GN=CHTF18 PE=1 SV=1	sp|Q8WVB6|CTF18_HUMAN	107 kDa	2	0
Cilia- and flagella-associated protein 20 OS=Homo sapiens GN=CFAP20 PE=1 SV=1	sp|Q9Y6A4|CFA20_HUMAN	23 kDa	2	0
Coiled-coil and C2 domain-containing protein 1A OS=Homo sapiens GN=CC2D1A PE=1 SV=1	sp|Q6P1N0|C2D1A_HUMAN	104 kDa	2	3
Coiled-coil domain-containing protein 86 OS=Homo sapiens GN=CCDC86 PE=1 SV=1	sp|Q9H6F5|CCD86_HUMAN	40 kDa	2	0
Cyclic GMP-AMP synthase OS=Homo sapiens GN=MB21D1 PE=1 SV=2	sp|Q8N884|CGAS_HUMAN	59 kDa	2	0
Cystatin-B OS=Homo sapiens GN=CSTB PE=1 SV=2	sp|P04080|CYTB_HUMAN	11 kDa	2	0
Cytosolic non-specific dipeptidase OS=Homo sapiens GN=CNDP2 PE=1 SV=2	sp|Q96KP4|CNDP2_HUMAN	53 kDa	2	5
Deoxyribose-phosphate aldolase OS=Homo sapiens GN=DERA PE=1 SV=2	sp|Q9Y315|DEOC_HUMAN	35 kDa	2	0
DNA ligase 3 OS=Homo sapiens GN=LIG3 PE=1 SV=2	sp|P49916|DNLI3_HUMAN	113 kDa	2	4
DNA-directed RNA polymerase, mitochondrial OS=Homo sapiens GN=POLRMT PE=1 SV=2	sp|O00411|RPOM_HUMAN	139 kDa	2	0
Dynactin subunit 5 OS=Homo sapiens GN=DCTN5 PE=1 SV=1	sp|Q9BTE1|DCTN5_HUMAN	20 kDa	2	0
Dynamin-1-like protein OS=Homo sapiens GN=DNM1L PE=1 SV=2	sp|O00429|DNM1L_HUMAN	82 kDa	2	0
Dystonin OS=Homo sapiens GN=DST PE=1 SV=4	sp|Q03001|DYST_HUMAN	861 kDa	2	0
E3 ubiquitin-protein ligase RNF216 OS=Homo sapiens GN=RNF216 PE=1 SV=3	sp|Q9NWF9|RN216_HUMAN	99 kDa	2	0
Elongation factor Ts, mitochondrial OS=Homo sapiens GN=TSFM PE=1 SV=2	sp|P43897|EFTS_HUMAN	35 kDa	2	0
Enoyl-CoA hydratase domain-containing protein 3, mitochondrial OS=Homo sapiens GN=ECHDC3 PE=1 SV=2	sp|Q96DC8|ECHD3_HUMAN	33 kDa	2	0
Ephrin type-A receptor 2 OS=Homo sapiens GN=EPHA2 PE=1 SV=2	sp|P29317|EPHA2_HUMAN	108 kDa	2	3
Ephrin type-B receptor 2 OS=Homo sapiens GN=EPHB2 PE=1 SV=5	sp|P29323|EPHB2_HUMAN	117 kDa	2	0
Ethanolamine-phosphate cytidylyltransferase OS=Homo sapiens GN=PCYT2 PE=1 SV=1	sp|Q99447|PCY2_HUMAN	44 kDa	2	0
Ethylmalonyl-CoA decarboxylase OS=Homo sapiens GN=ECHDC1 PE=1 SV=2	sp|Q9NTX5|ECHD1_HUMAN	34 kDa	2	0
Exosome complex component RRP40 OS=Homo sapiens GN=EXOSC3 PE=1 SV=3	sp|Q9NQT5|EXOS3_HUMAN	30 kDa	2	0
FAST kinase domain-containing protein 5, mitochondrial OS=Homo sapiens GN=FASTKD5 PE=1 SV=1	sp|Q7L8L6|FAKD5_HUMAN	87 kDa	2	0
Gasdermin-E OS=Homo sapiens GN=GSDME PE=1 SV=2	sp|O60443|GSDME_HUMAN	55 kDa	2	0
GDP-fucose protein O-fucosyltransferase 1 OS=Homo sapiens GN=POFUT1 PE=1 SV=1	sp|Q9H488|OFUT1_HUMAN	44 kDa	2	5
General transcription factor 3C polypeptide 1 OS=Homo sapiens GN=GTF3C1 PE=1 SV=4	sp|Q12789|TF3C1_HUMAN	239 kDa	2	0
General transcription factor IIF subunit 2 OS=Homo sapiens GN=GTF2F2 PE=1 SV=2	sp|P13984|T2FB_HUMAN	28 kDa	2	2
Glutamyl-tRNA(Gln) amidotransferase subunit A, mitochondrial OS=Homo sapiens GN=QRSL1 PE=1 SV=2	sp|Q9H0R6|GATA_HUMAN	57 kDa	2	2
Inositol monophosphatase 2 OS=Homo sapiens GN=IMPA2 PE=1 SV=1	sp|O14732|IMPA2_HUMAN	31 kDa	2	0
Integrator complex subunit 11 OS=Homo sapiens GN=INTS11 PE=1 SV=2	sp|Q5TA45|INT11_HUMAN	68 kDa	2	0
Inter-alpha-trypsin inhibitor heavy chain H3 OS=Homo sapiens GN=ITIH3 PE=1 SV=2	sp|Q06033|ITIH3_HUMAN	100 kDa	2	2
Kinesin-like protein KIF14 OS=Homo sapiens GN=KIF14 PE=1 SV=1	sp|Q15058|KIF14_HUMAN	186 kDa	2	4
Kynurenine--oxoglutarate transaminase 3 OS=Homo sapiens GN=KYAT3 PE=1 SV=1	sp|Q6YP21|KAT3_HUMAN	51 kDa	2	2
Lanosterol 14-alpha demethylase OS=Homo sapiens GN=CYP51A1 PE=1 SV=3	sp|Q16850|CP51A_HUMAN	57 kDa	2	4
m7GpppX diphosphatase OS=Homo sapiens GN=DCPS PE=1 SV=2	sp|Q96C86|DCPS_HUMAN	39 kDa	2	2
Mannosyl-oligosaccharide glucosidase OS=Homo sapiens GN=MOGS PE=1 SV=5	sp|Q13724|MOGS_HUMAN	92 kDa	2	0
MAP7 domain-containing protein 1 OS=Homo sapiens GN=MAP7D1 PE=1 SV=1	sp|Q3KQU3|MA7D1_HUMAN	93 kDa	2	0
Metastasis-associated protein MTA1 OS=Homo sapiens GN=MTA1 PE=1 SV=2	sp|Q13330|MTA1_HUMAN	81 kDa	2	3
Mitochondrial Rho GTPase 2 OS=Homo sapiens GN=RHOT2 PE=1 SV=2	sp|Q8IXI1|MIRO2_HUMAN	68 kDa	2	0
Mitogen-activated protein kinase 13 OS=Homo sapiens GN=MAPK13 PE=1 SV=1	sp|O15264|MK13_HUMAN	42 kDa	2	2
Monoacylglycerol lipase ABHD12 OS=Homo sapiens GN=ABHD12 PE=1 SV=2	sp|Q8N2K0|ABD12_HUMAN	45 kDa	2	0
NADH dehydrogenase [ubiquinone] iron-sulfur protein 7, mitochondrial OS=Homo sapiens GN=NDUFS7 PE=1 SV=3	sp|O75251|NDUS7_HUMAN	24 kDa	2	4
NEDD8-conjugating enzyme Ubc12 OS=Homo sapiens GN=UBE2M PE=1 SV=1	sp|P61081|UBC12_HUMAN	21 kDa	2	0
Neutral cholesterol ester hydrolase 1 OS=Homo sapiens GN=NCEH1 PE=1 SV=3	sp|Q6PIU2|NCEH1_HUMAN	46 kDa	2	3
Nicalin OS=Homo sapiens GN=NCLN PE=1 SV=2	sp|Q969V3|NCLN_HUMAN	63 kDa	2	0
Nuclear pore complex protein Nup153 OS=Homo sapiens GN=NUP153 PE=1 SV=2	sp|P49790|NU153_HUMAN	154 kDa	2	2
Nucleolar protein 16 OS=Homo sapiens GN=NOP16 PE=1 SV=2	sp|Q9Y3C1|NOP16_HUMAN	21 kDa	2	0
Nucleolar transcription factor 1 OS=Homo sapiens GN=UBTF PE=1 SV=1	sp|P17480|UBF1_HUMAN	89 kDa	2	0
Nucleoside diphosphate-linked moiety X motif 19 OS=Homo sapiens GN=NUDT19 PE=1 SV=1	sp|A8MXV4|NUD19_HUMAN	42 kDa	2	0
Oxysterol-binding protein-related protein 10 OS=Homo sapiens GN=OSBPL10 PE=1 SV=2	sp|Q9BXB5|OSB10_HUMAN	84 kDa	2	0
Oxysterol-binding protein-related protein 3 OS=Homo sapiens GN=OSBPL3 PE=1 SV=1	sp|Q9H4L5|OSBL3_HUMAN	101 kDa	2	0
PDZ and LIM domain protein 5 OS=Homo sapiens GN=PDLIM5 PE=1 SV=5	sp|Q96HC4|PDLI5_HUMAN	64 kDa	2	0
Peregrin OS=Homo sapiens GN=BRPF1 PE=1 SV=2	sp|P55201|BRPF1_HUMAN	138 kDa	2	0
Periodic tryptophan protein 2 homolog OS=Homo sapiens GN=PWP2 PE=2 SV=2	sp|Q15269|PWP2_HUMAN	102 kDa	2	2
Peroxiredoxin-5, mitochondrial OS=Homo sapiens GN=PRDX5 PE=1 SV=4	sp|P30044|PRDX5_HUMAN	22 kDa	2	2
Phospholipase A-2-activating protein OS=Homo sapiens GN=PLAA PE=1 SV=2	sp|Q9Y263|PLAP_HUMAN	87 kDa	2	0
Phosphomannomutase 2 OS=Homo sapiens GN=PMM2 PE=1 SV=1	sp|O15305|PMM2_HUMAN	28 kDa	2	2
Phosphorylase b kinase regulatory subunit beta OS=Homo sapiens GN=PHKB PE=1 SV=3	sp|Q93100|KPBB_HUMAN	125 kDa	2	0
Potassium voltage-gated channel subfamily A member 10 OS=Homo sapiens GN=KCNA10 PE=1 SV=2	sp|Q16322|KCA10_HUMAN	58 kDa	2	0
pre-rRNA processing protein FTSJ3 OS=Homo sapiens GN=FTSJ3 PE=1 SV=2	sp|Q8IY81|SPB1_HUMAN	97 kDa	2	0
Probable 28S rRNA (cytosine-C(5))-methyltransferase OS=Homo sapiens GN=NSUN5 PE=1 SV=2	sp|Q96P11|NSUN5_HUMAN	47 kDa	2	0
Probable ATP-dependent RNA helicase DDX28 OS=Homo sapiens GN=DDX28 PE=1 SV=2	sp|Q9NUL7|DDX28_HUMAN	60 kDa	2	2
Protein FAM98A OS=Homo sapiens GN=FAM98A PE=1 SV=1	sp|Q8NCA5|FA98A_HUMAN	55 kDa	2	2
Protein kinase C delta type OS=Homo sapiens GN=PRKCD PE=1 SV=2	sp|Q05655|KPCD_HUMAN	78 kDa	2	0
Protein transport protein Sec16A OS=Homo sapiens GN=SEC16A PE=1 SV=3	sp|O15027|SC16A_HUMAN	234 kDa	2	0
Putative oxidoreductase GLYR1 OS=Homo sapiens GN=GLYR1 PE=1 SV=3	sp|Q49A26|GLYR1_HUMAN	61 kDa	2	2
Ras-related protein Rab-38 OS=Homo sapiens GN=RAB38 PE=1 SV=1	sp|P57729|RAB38_HUMAN	24 kDa	2	3
Replication factor C subunit 1 OS=Homo sapiens GN=RFC1 PE=1 SV=4	sp|P35251|RFC1_HUMAN	128 kDa	2	2
Reticulon-4-interacting protein 1, mitochondrial OS=Homo sapiens GN=RTN4IP1 PE=1 SV=2	sp|Q8WWV3|RT4I1_HUMAN	44 kDa	2	0
Ribosomal protein S6 kinase beta-2 OS=Homo sapiens GN=RPS6KB2 PE=1 SV=2	sp|Q9UBS0|KS6B2_HUMAN	53 kDa	2	0
Ribosomal RNA processing protein 1 homolog A OS=Homo sapiens GN=RRP1 PE=1 SV=1	sp|P56182|RRP1_HUMAN	53 kDa	2	0
Ribosomal RNA-processing protein 8 OS=Homo sapiens GN=RRP8 PE=1 SV=2	sp|O43159|RRP8_HUMAN	51 kDa	2	0
Ribosome biogenesis protein NSA2 homolog OS=Homo sapiens GN=NSA2 PE=1 SV=1	sp|O95478|NSA2_HUMAN	30 kDa	2	0
Ribosome production factor 2 homolog OS=Homo sapiens GN=RPF2 PE=1 SV=2	sp|Q9H7B2|RPF2_HUMAN	36 kDa	2	4
RNA-binding protein NOB1 OS=Homo sapiens GN=NOB1 PE=1 SV=1	sp|Q9ULX3|NOB1_HUMAN	47 kDa	2	0
Serine/threonine-protein kinase TAO1 OS=Homo sapiens GN=TAOK1 PE=1 SV=1	sp|Q7L7X3|TAOK1_HUMAN	116 kDa	2	0
Serine/threonine-protein phosphatase 6 catalytic subunit OS=Homo sapiens GN=PPP6C PE=1 SV=1	sp|O00743|PPP6_HUMAN	35 kDa	2	2
Signal recognition particle 9 kDa protein OS=Homo sapiens GN=SRP9 PE=1 SV=2	sp|P49458|SRP09_HUMAN	10 kDa	2	0
Small nuclear ribonucleoprotein Sm D2 OS=Homo sapiens GN=SNRPD2 PE=1 SV=1	sp|P62316|SMD2_HUMAN	14 kDa	2	3
S-methyl-5'-thioadenosine phosphorylase OS=Homo sapiens GN=MTAP PE=1 SV=2	sp|Q13126|MTAP_HUMAN	31 kDa	2	0
Sorting nexin-9 OS=Homo sapiens GN=SNX9 PE=1 SV=1	sp|Q9Y5X1|SNX9_HUMAN	67 kDa	2	3
Structural maintenance of chromosomes protein 4 OS=Homo sapiens GN=SMC4 PE=1 SV=2	sp|Q9NTJ3|SMC4_HUMAN	147 kDa	2	2
SUMO-activating enzyme subunit 1 OS=Homo sapiens GN=SAE1 PE=1 SV=1	sp|Q9UBE0|SAE1_HUMAN	38 kDa	2	0
Thimet oligopeptidase OS=Homo sapiens GN=THOP1 PE=1 SV=2	sp|P52888|THOP1_HUMAN	79 kDa	2	6
Transducin beta-like protein 3 OS=Homo sapiens GN=TBL3 PE=1 SV=2	sp|Q12788|TBL3_HUMAN	89 kDa	2	0
Transgelin-2 OS=Homo sapiens GN=TAGLN2 PE=1 SV=3	sp|P37802|TAGL2_HUMAN	22 kDa	2	0
Tumor susceptibility gene 101 protein OS=Homo sapiens GN=TSG101 PE=1 SV=2	sp|Q99816|TS101_HUMAN	44 kDa	2	3
U3 small nucleolar RNA-associated protein 15 homolog OS=Homo sapiens GN=UTP15 PE=1 SV=3	sp|Q8TED0|UTP15_HUMAN	58 kDa	2	2
U3 small nucleolar RNA-associated protein 18 homolog OS=Homo sapiens GN=UTP18 PE=1 SV=3	sp|Q9Y5J1|UTP18_HUMAN	62 kDa	2	2
U4/U6.U5 tri-snRNP-associated protein 2 OS=Homo sapiens GN=USP39 PE=1 SV=2	sp|Q53GS9|SNUT2_HUMAN	65 kDa	2	0
WD repeat and HMG-box DNA-binding protein 1 OS=Homo sapiens GN=WDHD1 PE=1 SV=1	sp|O75717|WDHD1_HUMAN	126 kDa	2	4
WD repeat domain phosphoinositide-interacting protein 3 OS=Homo sapiens GN=WDR45B PE=2 SV=2	sp|Q5MNZ6|WIPI3_HUMAN	38 kDa	2	2
WD repeat-containing protein 1 OS=Homo sapiens GN=WDR1 PE=1 SV=4	sp|O75083|WDR1_HUMAN	66 kDa	2	0
WD repeat-containing protein 11 OS=Homo sapiens GN=WDR11 PE=1 SV=1	sp|Q9BZH6|WDR11_HUMAN	137 kDa	2	0
WD repeat-containing protein 46 OS=Homo sapiens GN=WDR46 PE=1 SV=3	sp|O15213|WDR46_HUMAN	68 kDa	2	0
1-phosphatidylinositol 4,5-bisphosphate phosphodiesterase gamma-2 OS=Homo sapiens GN=PLCG2 PE=1 SV=4	sp|P16885|PLCG2_HUMAN	148 kDa	0	3
2',3'-cyclic-nucleotide 3'-phosphodiesterase OS=Homo sapiens GN=CNP PE=1 SV=2	sp|P09543|CN37_HUMAN	48 kDa	0	3
26S proteasome non-ATPase regulatory subunit 10 OS=Homo sapiens GN=PSMD10 PE=1 SV=1	sp|O75832|PSD10_HUMAN	24 kDa	0	2
39S ribosomal protein L9, mitochondrial OS=Homo sapiens GN=MRPL9 PE=1 SV=2	sp|Q9BYD2|RM09_HUMAN	30 kDa	0	3
40S ribosomal protein S28 OS=Homo sapiens GN=RPS28 PE=1 SV=1	sp|P62857|RS28_HUMAN	8 kDa	0	2
4-hydroxyphenylpyruvate dioxygenase-like protein OS=Homo sapiens GN=HPDL PE=1 SV=1	sp|Q96IR7|HPDL_HUMAN	39 kDa	0	2
Alanine--tRNA ligase, cytoplasmic OS=Homo sapiens GN=AARS PE=1 SV=2	sp|P49588|SYAC_HUMAN	107 kDa	0	4
Bromodomain-containing protein 1 OS=Homo sapiens GN=BRD1 PE=1 SV=1	sp|O95696|BRD1_HUMAN	120 kDa	0	3
Cadherin-1 OS=Homo sapiens GN=CDH1 PE=1 SV=3	sp|P12830|CADH1_HUMAN	97 kDa	0	2
Calponin-2 OS=Homo sapiens GN=CNN2 PE=1 SV=4	sp|Q99439|CNN2_HUMAN	34 kDa	0	3
CASP8-associated protein 2 OS=Homo sapiens GN=CASP8AP2 PE=1 SV=1	sp|Q9UKL3|C8AP2_HUMAN	223 kDa	0	2
Cell cycle and apoptosis regulator protein 2 OS=Homo sapiens GN=CCAR2 PE=1 SV=2	sp|Q8N163|CCAR2_HUMAN	103 kDa	0	2
Choline-phosphate cytidylyltransferase A OS=Homo sapiens GN=PCYT1A PE=1 SV=2	sp|P49585|PCY1A_HUMAN	42 kDa	0	2
Cleavage and polyadenylation specificity factor subunit 7 OS=Homo sapiens GN=CPSF7 PE=1 SV=1	sp|Q8N684|CPSF7_HUMAN	52 kDa	0	2
CWF19-like protein 1 OS=Homo sapiens GN=CWF19L1 PE=1 SV=2	sp|Q69YN2|C19L1_HUMAN	61 kDa	0	2
Cyclin-dependent kinase 4 OS=Homo sapiens GN=CDK4 PE=1 SV=2	sp|P11802|CDK4_HUMAN	34 kDa	0	3
DNA polymerase delta subunit 2 OS=Homo sapiens GN=POLD2 PE=1 SV=1	sp|P49005|DPOD2_HUMAN	51 kDa	0	2
DNA topoisomerase 2-beta OS=Homo sapiens GN=TOP2B PE=1 SV=3	sp|Q02880|TOP2B_HUMAN	183 kDa	0	8
DNA-3-methyladenine glycosylase OS=Homo sapiens GN=MPG PE=1 SV=3	sp|P29372|3MG_HUMAN	33 kDa	0	3
Extended synaptotagmin-2 OS=Homo sapiens GN=ESYT2 PE=1 SV=1	sp|A0FGR8|ESYT2_HUMAN	102 kDa	0	2
Fatty acyl-CoA reductase 1 OS=Homo sapiens GN=FAR1 PE=1 SV=1	sp|Q8WVX9|FACR1_HUMAN	59 kDa	0	2
Glycogen synthase kinase-3 alpha OS=Homo sapiens GN=GSK3A PE=1 SV=2	sp|P49840|GSK3A_HUMAN	51 kDa	0	2
GTP-binding protein 1 OS=Homo sapiens GN=GTPBP1 PE=1 SV=3	sp|O00178|GTPB1_HUMAN	72 kDa	0	2
HLA class I histocompatibility antigen, Cw-15 alpha chain OS=Homo sapiens GN=HLA-C PE=1 SV=1	sp|Q07000|1C15_HUMAN	41 kDa	0	6
Immunoglobulin heavy constant gamma 2 OS=Homo sapiens GN=IGHG2 PE=1 SV=2	sp|P01859|IGHG2_HUMAN (+1)	36 kDa	0	2
Interferon-induced protein with tetratricopeptide repeats 5 OS=Homo sapiens GN=IFIT5 PE=1 SV=1	sp|Q13325|IFIT5_HUMAN	56 kDa	0	2
Leucine-rich repeat-containing protein 57 OS=Homo sapiens GN=LRRC57 PE=1 SV=1	sp|Q8N9N7|LRC57_HUMAN	27 kDa	0	2
Mannose-1-phosphate guanyltransferase alpha OS=Homo sapiens GN=GMPPA PE=1 SV=1	sp|Q96IJ6|GMPPA_HUMAN	46 kDa	0	2
Mediator of RNA polymerase II transcription subunit 17 OS=Homo sapiens GN=MED17 PE=1 SV=2	sp|Q9NVC6|MED17_HUMAN	73 kDa	0	2
Microtubule-actin cross-linking factor 1, isoforms 1/2/3/5 OS=Homo sapiens GN=MACF1 PE=1 SV=4	sp|Q9UPN3|MACF1_HUMAN	838 kDa	0	10
Mitochondrial import receptor subunit TOM40 homolog OS=Homo sapiens GN=TOMM40 PE=1 SV=1	sp|O96008|TOM40_HUMAN	38 kDa	0	2
Myosin-10 OS=Homo sapiens GN=MYH10 PE=1 SV=3	sp|P35580|MYH10_HUMAN	229 kDa	0	32
N-alpha-acetyltransferase 50 OS=Homo sapiens GN=NAA50 PE=1 SV=1	sp|Q9GZZ1|NAA50_HUMAN	19 kDa	0	2
Nardilysin OS=Homo sapiens GN=NRDC PE=1 SV=2	sp|O43847|NRDC_HUMAN	132 kDa	0	2
NHL repeat-containing protein 2 OS=Homo sapiens GN=NHLRC2 PE=1 SV=1	sp|Q8NBF2|NHLC2_HUMAN	79 kDa	0	3
NHP2-like protein 1 OS=Homo sapiens GN=SNU13 PE=1 SV=3	sp|P55769|NH2L1_HUMAN	14 kDa	0	2
Nuclear receptor coactivator 3 OS=Homo sapiens GN=NCOA3 PE=1 SV=1	sp|Q9Y6Q9|NCOA3_HUMAN	155 kDa	0	2
PCI domain-containing protein 2 OS=Homo sapiens GN=PCID2 PE=1 SV=2	sp|Q5JVF3|PCID2_HUMAN	46 kDa	0	3
Phosphatidylserine decarboxylase proenzyme, mitochondrial OS=Homo sapiens GN=PISD PE=2 SV=4	sp|Q9UG56|PISD_HUMAN	47 kDa	0	3
Prolyl 4-hydroxylase subunit alpha-2 OS=Homo sapiens GN=P4HA2 PE=1 SV=1	sp|O15460|P4HA2_HUMAN	61 kDa	0	2
Protein phosphatase 1G OS=Homo sapiens GN=PPM1G PE=1 SV=1	sp|O15355|PPM1G_HUMAN	59 kDa	0	2
Pygopus homolog 2 OS=Homo sapiens GN=PYGO2 PE=1 SV=2	sp|Q9BRQ0|PYGO2_HUMAN	41 kDa	0	4
Pyrroline-5-carboxylate reductase 3 OS=Homo sapiens GN=PYCR3 PE=1 SV=3	sp|Q53H96|P5CR3_HUMAN	29 kDa	0	2
Ras-related C3 botulinum toxin substrate 2 OS=Homo sapiens GN=RAC2 PE=1 SV=1	sp|P15153|RAC2_HUMAN	21 kDa	0	5
Ras-related protein Rab-1B OS=Homo sapiens GN=RAB1B PE=1 SV=1	sp|Q9H0U4|RAB1B_HUMAN	22 kDa	0	13
Ras-related protein Rab-35 OS=Homo sapiens GN=RAB35 PE=1 SV=1	sp|Q15286|RAB35_HUMAN	23 kDa	0	8
Replication factor C subunit 4 OS=Homo sapiens GN=RFC4 PE=1 SV=2	sp|P35249|RFC4_HUMAN	40 kDa	0	2
Ribonucleoside-diphosphate reductase large subunit OS=Homo sapiens GN=RRM1 PE=1 SV=1	sp|P23921|RIR1_HUMAN	90 kDa	0	2
Ryanodine receptor 3 OS=Homo sapiens GN=RYR3 PE=1 SV=3	sp|Q15413|RYR3_HUMAN	552 kDa	0	3
Septin-10 OS=Homo sapiens GN=SEPT10 PE=1 SV=2	sp|Q9P0V9|SEP10_HUMAN	53 kDa	0	3
Sequestosome-1 OS=Homo sapiens GN=SQSTM1 PE=1 SV=1	sp|Q13501|SQSTM_HUMAN	48 kDa	0	2
Serine/threonine-protein kinase 25 OS=Homo sapiens GN=STK25 PE=1 SV=1	sp|O00506|STK25_HUMAN (+2)	48 kDa	0	2
Serine/threonine-protein kinase 38 OS=Homo sapiens GN=STK38 PE=1 SV=1	sp|Q15208|STK38_HUMAN	54 kDa	0	2
Serine/threonine-protein phosphatase 2A catalytic subunit beta isoform OS=Homo sapiens GN=PPP2CB PE=1 SV=1	sp|P62714|PP2AB_HUMAN (+1)	36 kDa	0	2
Serine--tRNA ligase, cytoplasmic OS=Homo sapiens GN=SARS PE=1 SV=3	sp|P49591|SYSC_HUMAN	59 kDa	0	2
Signal peptidase complex subunit 3 OS=Homo sapiens GN=SPCS3 PE=1 SV=1	sp|P61009|SPCS3_HUMAN	20 kDa	0	3
Splicing factor 3A subunit 3 OS=Homo sapiens GN=SF3A3 PE=1 SV=1	sp|Q12874|SF3A3_HUMAN	59 kDa	0	2
SUMO-activating enzyme subunit 2 OS=Homo sapiens GN=UBA2 PE=1 SV=2	sp|Q9UBT2|SAE2_HUMAN	71 kDa	0	2
Tetratricopeptide repeat protein 21B OS=Homo sapiens GN=TTC21B PE=1 SV=2	sp|Q7Z4L5|TT21B_HUMAN	151 kDa	0	2
Tetratricopeptide repeat protein 4 OS=Homo sapiens GN=TTC4 PE=1 SV=3	sp|O95801|TTC4_HUMAN	45 kDa	0	4
Thymidylate kinase OS=Homo sapiens GN=DTYMK PE=1 SV=4	sp|P23919|KTHY_HUMAN	24 kDa	0	3
Torsin-1A-interacting protein 1 OS=Homo sapiens GN=TOR1AIP1 PE=1 SV=2	sp|Q5JTV8|TOIP1_HUMAN	66 kDa	0	3
Transducin beta-like protein 2 OS=Homo sapiens GN=TBL2 PE=1 SV=1	sp|Q9Y4P3|TBL2_HUMAN	50 kDa	0	2
tRNA (guanine(26)-N(2))-dimethyltransferase OS=Homo sapiens GN=TRMT1 PE=1 SV=1	sp|Q9NXH9|TRM1_HUMAN	72 kDa	0	2
U4/U6 small nuclear ribonucleoprotein Prp4 OS=Homo sapiens GN=PRPF4 PE=1 SV=2	sp|O43172|PRP4_HUMAN	58 kDa	0	3
Ubiquitin/ISG15-conjugating enzyme E2 L6 OS=Homo sapiens GN=UBE2L6 PE=1 SV=4	sp|O14933|UB2L6_HUMAN	18 kDa	0	2
UPF0687 protein C20orf27 OS=Homo sapiens GN=C20orf27 PE=1 SV=3	sp|Q9GZN8|CT027_HUMAN	19 kDa	0	2
WD repeat-containing protein 82 OS=Homo sapiens GN=WDR82 PE=1 SV=1	sp|Q6UXN9|WDR82_HUMAN	35 kDa	0	2
Lipoamide acyltransferase component of branched-chain alpha-keto acid dehydrogenase complex, mitochondrial OS=Homo sapiens GN=DBT PE=1 SV=3	sp|P11182|ODB2_HUMAN	53 kDa	10	8
Pyruvate dehydrogenase E1 component subunit alpha, somatic form, mitochondrial OS=Homo sapiens GN=PDHA1 PE=1 SV=3	sp|P08559|ODPA_HUMAN	43 kDa	52	41
Actin, alpha cardiac muscle 1 OS=Homo sapiens GN=ACTC1 PE=1 SV=1	sp|P68032|ACTC_HUMAN (+1)	42 kDa	129	133
Pyruvate dehydrogenase E1 component subunit beta, mitochondrial OS=Homo sapiens GN=PDHB PE=1 SV=3	sp|P11177|ODPB_HUMAN	39 kDa	41	36
CREB-binding protein OS=Homo sapiens GN=CREBBP PE=1 SV=3	sp|Q92793|CBP_HUMAN	265 kDa	53	73
Rab GTPase-activating protein 1 OS=Homo sapiens GN=RABGAP1 PE=1 SV=3	sp|Q9Y3P9|RBGP1_HUMAN	122 kDa	50	48
Histone acetyltransferase p300 OS=Homo sapiens GN=EP300 PE=1 SV=2	sp|Q09472|EP300_HUMAN	264 kDa	44	58
E3 ubiquitin-protein ligase TRAF7 OS=Homo sapiens GN=TRAF7 PE=1 SV=1	sp|Q6Q0C0|TRAF7_HUMAN	75 kDa	58	53
Histone H2B type 1-J OS=Homo sapiens GN=HIST1H2BJ PE=1 SV=3	sp|P06899|H2B1J_HUMAN (+1)	14 kDa	33	21
Pyruvate dehydrogenase protein X component, mitochondrial OS=Homo sapiens GN=PDHX PE=1 SV=3	sp|O00330|ODPX_HUMAN	54 kDa	13	5
60S ribosomal protein L7a OS=Homo sapiens GN=RPL7A PE=1 SV=2	sp|P62424|RL7A_HUMAN	30 kDa	45	33
E3 ubiquitin-protein ligase TRIM33 OS=Homo sapiens GN=TRIM33 PE=1 SV=3	sp|Q9UPN9|TRI33_HUMAN	123 kDa	38	48
Ubiquitin-conjugating enzyme E2 L3 OS=Homo sapiens GN=UBE2L3 PE=1 SV=1	sp|P68036|UB2L3_HUMAN	18 kDa	12	12
Myosin-14 OS=Homo sapiens GN=MYH14 PE=1 SV=2	sp|Q7Z406|MYH14_HUMAN	228 kDa	14	16
Core histone macro-H2A.1 OS=Homo sapiens GN=H2AFY PE=1 SV=4	sp|O75367|H2AY_HUMAN	40 kDa	27	22
E3 ubiquitin-protein ligase Jade-2 OS=Homo sapiens GN=JADE2 PE=1 SV=2	sp|Q9NQC1|JADE2_HUMAN	87 kDa	16	13
Catenin beta-1 OS=Homo sapiens GN=CTNNB1 PE=1 SV=1	sp|P35222|CTNB1_HUMAN	85 kDa	0	12
Elongation factor 1-beta OS=Homo sapiens GN=EEF1B2 PE=1 SV=3	sp|P24534|EF1B_HUMAN	25 kDa	13	9
60S ribosomal protein L15 OS=Homo sapiens GN=RPL15 PE=1 SV=2	sp|P61313|RL15_HUMAN	24 kDa	27	22
60S ribosomal protein L31 OS=Homo sapiens GN=RPL31 PE=1 SV=1	sp|P62899|RL31_HUMAN	14 kDa	14	11
2-oxoglutarate dehydrogenase, mitochondrial OS=Homo sapiens GN=OGDH PE=1 SV=3	sp|Q02218|ODO1_HUMAN	116 kDa	9	25
Kinesin-1 heavy chain OS=Homo sapiens GN=KIF5B PE=1 SV=1	sp|P33176|KINH_HUMAN	110 kDa	8	9
Eukaryotic translation initiation factor 3 subunit E OS=Homo sapiens GN=EIF3E PE=1 SV=1	sp|P60228|EIF3E_HUMAN	52 kDa	0	3
40S ribosomal protein S24 OS=Homo sapiens GN=RPS24 PE=1 SV=1	sp|P62847|RS24_HUMAN	15 kDa	15	10
Cullin-7 OS=Homo sapiens GN=CUL7 PE=1 SV=2	sp|Q14999|CUL7_HUMAN	191 kDa	3	2
E3 ubiquitin-protein ligase RNF213 OS=Homo sapiens GN=RNF213 PE=1 SV=3	sp|Q63HN8|RN213_HUMAN	591 kDa	9	3
5'-3' exoribonuclease 2 OS=Homo sapiens GN=XRN2 PE=1 SV=1	sp|Q9H0D6|XRN2_HUMAN	109 kDa	33	23
Nck-associated protein 1 OS=Homo sapiens GN=NCKAP1 PE=1 SV=1	sp|Q9Y2A7|NCKP1_HUMAN	129 kDa	11	9
Insulin-like growth factor 2 mRNA-binding protein 3 OS=Homo sapiens GN=IGF2BP3 PE=1 SV=2	sp|O00425|IF2B3_HUMAN	64 kDa	10	9
Serine/threonine-protein phosphatase PP1-gamma catalytic subunit OS=Homo sapiens GN=PPP1CC PE=1 SV=1	sp|P36873|PP1G_HUMAN	37 kDa	11	12
40S ribosomal protein S26 OS=Homo sapiens GN=RPS26 PE=1 SV=3	sp|P62854|RS26_HUMAN	13 kDa	7	8
Importin subunit beta-1 OS=Homo sapiens GN=KPNB1 PE=1 SV=2	sp|Q14974|IMB1_HUMAN	97 kDa	9	4
Importin-9 OS=Homo sapiens GN=IPO9 PE=1 SV=3	sp|Q96P70|IPO9_HUMAN	116 kDa	2	2
Heterogeneous nuclear ribonucleoprotein A/B OS=Homo sapiens GN=HNRNPAB PE=1 SV=2	sp|Q99729|ROAA_HUMAN	36 kDa	7	0
Malignant T-cell-amplified sequence 1 OS=Homo sapiens GN=MCTS1 PE=1 SV=1	sp|Q9ULC4|MCTS1_HUMAN	21 kDa	10	8
Exportin-T OS=Homo sapiens GN=XPOT PE=1 SV=2	sp|O43592|XPOT_HUMAN	110 kDa	0	4
Periplakin OS=Homo sapiens GN=PPL PE=1 SV=4	sp|O60437|PEPL_HUMAN	205 kDa	6	4
Double-stranded RNA-binding protein Staufen homolog 1 OS=Homo sapiens GN=STAU1 PE=1 SV=2	sp|O95793|STAU1_HUMAN	63 kDa	18	10
Splicing factor, proline- and glutamine-rich OS=Homo sapiens GN=SFPQ PE=1 SV=2	sp|P23246|SFPQ_HUMAN	76 kDa	8	4
Heterogeneous nuclear ribonucleoprotein H3 OS=Homo sapiens GN=HNRNPH3 PE=1 SV=2	sp|P31942|HNRH3_HUMAN	37 kDa	5	8
Myosin light polypeptide 6 OS=Homo sapiens GN=MYL6 PE=1 SV=2	sp|P60660|MYL6_HUMAN	17 kDa	14	12
60S ribosomal protein L32 OS=Homo sapiens GN=RPL32 PE=1 SV=2	sp|P62910|RL32_HUMAN	16 kDa	12	7
Ribosome biogenesis protein BRX1 homolog OS=Homo sapiens GN=BRIX1 PE=1 SV=2	sp|Q8TDN6|BRX1_HUMAN	41 kDa	8	4
Mycophenolic acid acyl-glucuronide esterase, mitochondrial OS=Homo sapiens GN=ABHD10 PE=1 SV=1	sp|Q9NUJ1|ABHDA_HUMAN	34 kDa	11	10
60S ribosomal protein L36 OS=Homo sapiens GN=RPL36 PE=1 SV=3	sp|Q9Y3U8|RL36_HUMAN	12 kDa	14	9
Importin-7 OS=Homo sapiens GN=IPO7 PE=1 SV=1	sp|O95373|IPO7_HUMAN	120 kDa	3	0
Histone H2A.Z OS=Homo sapiens GN=H2AFZ PE=1 SV=2	sp|P0C0S5|H2AZ_HUMAN (+1)	14 kDa	13	13
Integrin alpha-6 OS=Homo sapiens GN=ITGA6 PE=1 SV=5	sp|P23229|ITA6_HUMAN	127 kDa	5	5
Serine/threonine-protein phosphatase 2A 65 kDa regulatory subunit A alpha isoform OS=Homo sapiens GN=PPP2R1A PE=1 SV=4	sp|P30153|2AAA_HUMAN	65 kDa	5	2
N-alpha-acetyltransferase 10 OS=Homo sapiens GN=NAA10 PE=1 SV=1	sp|P41227|NAA10_HUMAN	26 kDa	3	0
Nuclear autoantigenic sperm protein OS=Homo sapiens GN=NASP PE=1 SV=2	sp|P49321|NASP_HUMAN	85 kDa	4	4
Double-stranded RNA-specific adenosine deaminase OS=Homo sapiens GN=ADAR PE=1 SV=4	sp|P55265|DSRAD_HUMAN	136 kDa	18	16
Phosphate carrier protein, mitochondrial OS=Homo sapiens GN=SLC25A3 PE=1 SV=2	sp|Q00325|MPCP_HUMAN	40 kDa	5	6
Histone-binding protein RBBP4 OS=Homo sapiens GN=RBBP4 PE=1 SV=3	sp|Q09028|RBBP4_HUMAN	48 kDa	12	0
Pleckstrin homology-like domain family A member 1 OS=Homo sapiens GN=PHLDA1 PE=1 SV=4	sp|Q8WV24|PHLA1_HUMAN	45 kDa	7	3
Envoplakin OS=Homo sapiens GN=EVPL PE=1 SV=3	sp|Q92817|EVPL_HUMAN	232 kDa	7	5
Ubiquitin thioesterase OTUB1 OS=Homo sapiens GN=OTUB1 PE=1 SV=2	sp|Q96FW1|OTUB1_HUMAN	31 kDa	4	4
Ribonucleases P/MRP protein subunit POP1 OS=Homo sapiens GN=POP1 PE=1 SV=2	sp|Q99575|POP1_HUMAN	115 kDa	15	6
SPATS2-like protein OS=Homo sapiens GN=SPATS2L PE=1 SV=2	sp|Q9NUQ6|SPS2L_HUMAN	62 kDa	19	11
26S proteasome non-ATPase regulatory subunit 13 OS=Homo sapiens GN=PSMD13 PE=1 SV=2	sp|Q9UNM6|PSD13_HUMAN	43 kDa	3	3
Structural maintenance of chromosomes protein 3 OS=Homo sapiens GN=SMC3 PE=1 SV=2	sp|Q9UQE7|SMC3_HUMAN	142 kDa	11	4
CCR4-NOT transcription complex subunit 1 OS=Homo sapiens GN=CNOT1 PE=1 SV=2	sp|A5YKK6|CNOT1_HUMAN	267 kDa	0	3
DNA-directed RNA polymerases I and III subunit RPAC1 OS=Homo sapiens GN=POLR1C PE=1 SV=1	sp|O15160|RPAC1_HUMAN	39 kDa	6	6
Density-regulated protein OS=Homo sapiens GN=DENR PE=1 SV=2	sp|O43583|DENR_HUMAN	22 kDa	7	8
Protein diaphanous homolog 1 OS=Homo sapiens GN=DIAPH1 PE=1 SV=2	sp|O60610|DIAP1_HUMAN	141 kDa	6	4
H/ACA ribonucleoprotein complex subunit 4 OS=Homo sapiens GN=DKC1 PE=1 SV=3	sp|O60832|DKC1_HUMAN	58 kDa	7	5
Supervillin OS=Homo sapiens GN=SVIL PE=1 SV=2	sp|O95425|SVIL_HUMAN	248 kDa	8	2
Cellular tumor antigen p53 OS=Homo sapiens GN=TP53 PE=1 SV=4	sp|P04637|P53_HUMAN	44 kDa	0	29
Profilin-1 OS=Homo sapiens GN=PFN1 PE=1 SV=2	sp|P07737|PROF1_HUMAN	15 kDa	6	5
60 kDa SS-A/Ro ribonucleoprotein OS=Homo sapiens GN=TROVE2 PE=1 SV=2	sp|P10155|RO60_HUMAN	61 kDa	4	0
Cyclin-dependent kinase 11B OS=Homo sapiens GN=CDK11B PE=1 SV=3	sp|P21127|CD11B_HUMAN (+1)	93 kDa	10	7
Tubulin gamma-1 chain OS=Homo sapiens GN=TUBG1 PE=1 SV=2	sp|P23258|TBG1_HUMAN (+1)	51 kDa	9	8
NAD-dependent malic enzyme, mitochondrial OS=Homo sapiens GN=ME2 PE=1 SV=1	sp|P23368|MAOM_HUMAN	65 kDa	4	0
Aldehyde dehydrogenase X, mitochondrial OS=Homo sapiens GN=ALDH1B1 PE=1 SV=3	sp|P30837|AL1B1_HUMAN	57 kDa	5	5
Deoxyuridine 5'-triphosphate nucleotidohydrolase, mitochondrial OS=Homo sapiens GN=DUT PE=1 SV=4	sp|P33316|DUT_HUMAN	27 kDa	6	7
Nuclear pore complex protein Nup214 OS=Homo sapiens GN=NUP214 PE=1 SV=2	sp|P35658|NU214_HUMAN	214 kDa	4	4
Flap endonuclease 1 OS=Homo sapiens GN=FEN1 PE=1 SV=1	sp|P39748|FEN1_HUMAN	43 kDa	4	0
40S ribosomal protein S10 OS=Homo sapiens GN=RPS10 PE=1 SV=1	sp|P46783|RS10_HUMAN	19 kDa	2	2
60S ribosomal protein L34 OS=Homo sapiens GN=RPL34 PE=1 SV=3	sp|P49207|RL34_HUMAN	13 kDa	7	6
WD repeat-containing protein 5 OS=Homo sapiens GN=WDR5 PE=1 SV=1	sp|P61964|WDR5_HUMAN	37 kDa	4	2
28S ribosomal protein S5, mitochondrial OS=Homo sapiens GN=MRPS5 PE=1 SV=2	sp|P82675|RT05_HUMAN	48 kDa	7	2
Cyclin-dependent-like kinase 5 OS=Homo sapiens GN=CDK5 PE=1 SV=3	sp|Q00535|CDK5_HUMAN	33 kDa	3	3
Exosome component 10 OS=Homo sapiens GN=EXOSC10 PE=1 SV=2	sp|Q01780|EXOSX_HUMAN	101 kDa	10	9
Ras GTPase-activating protein-binding protein 1 OS=Homo sapiens GN=G3BP1 PE=1 SV=1	sp|Q13283|G3BP1_HUMAN	52 kDa	6	5
Protein scribble homolog OS=Homo sapiens GN=SCRIB PE=1 SV=4	sp|Q14160|SCRIB_HUMAN	175 kDa	4	3
Growth factor receptor-bound protein 7 OS=Homo sapiens GN=GRB7 PE=1 SV=2	sp|Q14451|GRB7_HUMAN	60 kDa	4	2
Lamin-B receptor OS=Homo sapiens GN=LBR PE=1 SV=2	sp|Q14739|LBR_HUMAN	71 kDa	7	6
Prostaglandin reductase 1 OS=Homo sapiens GN=PTGR1 PE=1 SV=2	sp|Q14914|PTGR1_HUMAN	36 kDa	2	0
Serine/threonine-protein kinase N2 OS=Homo sapiens GN=PKN2 PE=1 SV=1	sp|Q16513|PKN2_HUMAN	112 kDa	5	2
Guanylate-binding protein 6 OS=Homo sapiens GN=GBP6 PE=2 SV=1	sp|Q6ZN66|GBP6_HUMAN	72 kDa	3	2
B-cell CLL/lymphoma 9-like protein OS=Homo sapiens GN=BCL9L PE=1 SV=1	sp|Q86UU0|BCL9L_HUMAN	157 kDa	8	11
Calcium homeostasis endoplasmic reticulum protein OS=Homo sapiens GN=CHERP PE=1 SV=3	sp|Q8IWX8|CHERP_HUMAN	104 kDa	6	8
RNA-binding protein 12B OS=Homo sapiens GN=RBM12B PE=1 SV=2	sp|Q8IXT5|RB12B_HUMAN	118 kDa	6	5
Activating signal cointegrator 1 complex subunit 3 OS=Homo sapiens GN=ASCC3 PE=1 SV=3	sp|Q8N3C0|ASCC3_HUMAN	251 kDa	10	8
Rho guanine nucleotide exchange factor 1 OS=Homo sapiens GN=ARHGEF1 PE=1 SV=2	sp|Q92888|ARHG1_HUMAN	102 kDa	6	2
Leucine-rich repeat-containing protein 1 OS=Homo sapiens GN=LRRC1 PE=1 SV=1	sp|Q9BTT6|LRRC1_HUMAN	59 kDa	3	5
182 kDa tankyrase-1-binding protein OS=Homo sapiens GN=TNKS1BP1 PE=1 SV=4	sp|Q9C0C2|TB182_HUMAN	182 kDa	4	2
Band 4.1-like protein 1 OS=Homo sapiens GN=EPB41L1 PE=1 SV=2	sp|Q9H4G0|E41L1_HUMAN	99 kDa	6	4
Ribosome-binding protein 1 OS=Homo sapiens GN=RRBP1 PE=1 SV=4	sp|Q9P2E9|RRBP1_HUMAN	152 kDa	26	12
Ataxin-10 OS=Homo sapiens GN=ATXN10 PE=1 SV=1	sp|Q9UBB4|ATX10_HUMAN	53 kDa	4	0
Exosome complex exonuclease RRP44 OS=Homo sapiens GN=DIS3 PE=1 SV=2	sp|Q9Y2L1|RRP44_HUMAN	109 kDa	7	6
26S proteasome non-ATPase regulatory subunit 12 OS=Homo sapiens GN=PSMD12 PE=1 SV=3	sp|O00232|PSD12_HUMAN	53 kDa	3	0
Acyl-CoA desaturase OS=Homo sapiens GN=SCD PE=1 SV=2	sp|O00767|ACOD_HUMAN	42 kDa	3	0
Exportin-1 OS=Homo sapiens GN=XPO1 PE=1 SV=1	sp|O14980|XPO1_HUMAN	123 kDa	3	2
Ribosomal L1 domain-containing protein 1 OS=Homo sapiens GN=RSL1D1 PE=1 SV=3	sp|O76021|RL1D1_HUMAN	55 kDa	28	9
BAG family molecular chaperone regulator 4 OS=Homo sapiens GN=BAG4 PE=1 SV=1	sp|O95429|BAG4_HUMAN	50 kDa	2	2
Protein transport protein Sec24B OS=Homo sapiens GN=SEC24B PE=1 SV=2	sp|O95487|SC24B_HUMAN	137 kDa	2	0
Hypoxanthine-guanine phosphoribosyltransferase OS=Homo sapiens GN=HPRT1 PE=1 SV=2	sp|P00492|HPRT_HUMAN	25 kDa	4	6
Alpha-2-macroglobulin OS=Homo sapiens GN=A2M PE=1 SV=3	sp|P01023|A2MG_HUMAN	163 kDa	4	4
Adenine phosphoribosyltransferase OS=Homo sapiens GN=APRT PE=1 SV=2	sp|P07741|APT_HUMAN	20 kDa	8	8
Cathepsin B OS=Homo sapiens GN=CTSB PE=1 SV=3	sp|P07858|CATB_HUMAN	38 kDa	0	3
U2 small nuclear ribonucleoprotein A' OS=Homo sapiens GN=SNRPA1 PE=1 SV=2	sp|P09661|RU2A_HUMAN	28 kDa	3	4
Electron transfer flavoprotein subunit alpha, mitochondrial OS=Homo sapiens GN=ETFA PE=1 SV=1	sp|P13804|ETFA_HUMAN	35 kDa	0	2
Macrophage migration inhibitory factor OS=Homo sapiens GN=MIF PE=1 SV=4	sp|P14174|MIF_HUMAN	12 kDa	5	6
Replication protein A 32 kDa subunit OS=Homo sapiens GN=RPA2 PE=1 SV=1	sp|P15927|RFA2_HUMAN	29 kDa	3	3
DNA polymerase delta catalytic subunit OS=Homo sapiens GN=POLD1 PE=1 SV=2	sp|P28340|DPOD1_HUMAN	124 kDa	4	7
Protein S100-A2 OS=Homo sapiens GN=S100A2 PE=1 SV=3	sp|P29034|S10A2_HUMAN	11 kDa	3	0
Protein S100-A7 OS=Homo sapiens GN=S100A7 PE=1 SV=4	sp|P31151|S10A7_HUMAN	11 kDa	0	2
Catenin alpha-1 OS=Homo sapiens GN=CTNNA1 PE=1 SV=1	sp|P35221|CTNA1_HUMAN	100 kDa	3	2
Aryl hydrocarbon receptor OS=Homo sapiens GN=AHR PE=1 SV=2	sp|P35869|AHR_HUMAN	96 kDa	3	2
Enoyl-CoA delta isomerase 1, mitochondrial OS=Homo sapiens GN=ECI1 PE=1 SV=1	sp|P42126|ECI1_HUMAN	33 kDa	3	2
60S ribosomal protein L35 OS=Homo sapiens GN=RPL35 PE=1 SV=2	sp|P42766|RL35_HUMAN	15 kDa	7	3
Glycogen synthase kinase-3 beta OS=Homo sapiens GN=GSK3B PE=1 SV=2	sp|P49841|GSK3B_HUMAN	47 kDa	4	0
Vasodilator-stimulated phosphoprotein OS=Homo sapiens GN=VASP PE=1 SV=3	sp|P50552|VASP_HUMAN	40 kDa	3	0
Dynamin-2 OS=Homo sapiens GN=DNM2 PE=1 SV=2	sp|P50570|DYN2_HUMAN	98 kDa	3	3
Cyclin-dependent kinase 9 OS=Homo sapiens GN=CDK9 PE=1 SV=3	sp|P50750|CDK9_HUMAN	43 kDa	3	0
Ras-related protein Rab-7a OS=Homo sapiens GN=RAB7A PE=1 SV=1	sp|P51149|RAB7A_HUMAN	23 kDa	16	17
Nuclear pore complex protein Nup98-Nup96 OS=Homo sapiens GN=NUP98 PE=1 SV=4	sp|P52948|NUP98_HUMAN	198 kDa	3	0
Developmentally-regulated GTP-binding protein 2 OS=Homo sapiens GN=DRG2 PE=1 SV=1	sp|P55039|DRG2_HUMAN	41 kDa	7	4
Nucleosome assembly protein 1-like 1 OS=Homo sapiens GN=NAP1L1 PE=1 SV=1	sp|P55209|NP1L1_HUMAN	45 kDa	3	0
Ubiquitin-conjugating enzyme E2 D3 OS=Homo sapiens GN=UBE2D3 PE=1 SV=1	sp|P61077|UB2D3_HUMAN (+1)	17 kDa	3	3
Ras-related protein Rab-14 OS=Homo sapiens GN=RAB14 PE=1 SV=4	sp|P61106|RAB14_HUMAN	24 kDa	11	10
Cyclin-dependent kinase 6 OS=Homo sapiens GN=CDK6 PE=1 SV=1	sp|Q00534|CDK6_HUMAN	37 kDa	4	4
Nuclear factor NF-kappa-B p100 subunit OS=Homo sapiens GN=NFKB2 PE=1 SV=4	sp|Q00653|NFKB2_HUMAN	97 kDa	3	0
Pumilio homolog 1 OS=Homo sapiens GN=PUM1 PE=1 SV=3	sp|Q14671|PUM1_HUMAN	126 kDa	3	0
Splicing factor 3B subunit 3 OS=Homo sapiens GN=SF3B3 PE=1 SV=4	sp|Q15393|SF3B3_HUMAN	136 kDa	5	5
RRP12-like protein OS=Homo sapiens GN=RRP12 PE=1 SV=2	sp|Q5JTH9|RRP12_HUMAN	144 kDa	6	0
Sterile alpha motif domain-containing protein 9 OS=Homo sapiens GN=SAMD9 PE=1 SV=1	sp|Q5K651|SAMD9_HUMAN	184 kDa	10	10
Nuclear apoptosis-inducing factor 1 OS=Homo sapiens GN=NAIF1 PE=1 SV=1	sp|Q69YI7|NAIF1_HUMAN	35 kDa	2	0
Zinc finger protein 574 OS=Homo sapiens GN=ZNF574 PE=1 SV=2	sp|Q6ZN55|ZN574_HUMAN	99 kDa	2	0
Zinc finger CCCH-type antiviral protein 1 OS=Homo sapiens GN=ZC3HAV1 PE=1 SV=3	sp|Q7Z2W4|ZCCHV_HUMAN	101 kDa	20	12
Filamin-A-interacting protein 1 OS=Homo sapiens GN=FILIP1 PE=1 SV=1	sp|Q7Z7B0|FLIP1_HUMAN	138 kDa	3	0
Nuclear pore complex protein Nup133 OS=Homo sapiens GN=NUP133 PE=1 SV=2	sp|Q8WUM0|NU133_HUMAN	129 kDa	10	2
Nuclear pore complex protein Nup205 OS=Homo sapiens GN=NUP205 PE=1 SV=3	sp|Q92621|NU205_HUMAN	228 kDa	3	3
GPI transamidase component PIG-T OS=Homo sapiens GN=PIGT PE=1 SV=1	sp|Q969N2|PIGT_HUMAN	66 kDa	3	0
DnaJ homolog subfamily A member 3, mitochondrial OS=Homo sapiens GN=DNAJA3 PE=1 SV=2	sp|Q96EY1|DNJA3_HUMAN	52 kDa	4	4
N-terminal kinase-like protein OS=Homo sapiens GN=SCYL1 PE=1 SV=1	sp|Q96KG9|SCYL1_HUMAN	90 kDa	2	3
Cytochrome P450 2S1 OS=Homo sapiens GN=CYP2S1 PE=1 SV=2	sp|Q96SQ9|CP2S1_HUMAN	56 kDa	4	2
Niban-like protein 1 OS=Homo sapiens GN=FAM129B PE=1 SV=3	sp|Q96TA1|NIBL1_HUMAN	84 kDa	3	0
ATP-dependent RNA helicase DDX50 OS=Homo sapiens GN=DDX50 PE=1 SV=1	sp|Q9BQ39|DDX50_HUMAN	83 kDa	11	0
Probable ATP-dependent RNA helicase DDX47 OS=Homo sapiens GN=DDX47 PE=1 SV=1	sp|Q9H0S4|DDX47_HUMAN	51 kDa	9	5
Methylcrotonoyl-CoA carboxylase beta chain, mitochondrial OS=Homo sapiens GN=MCCC2 PE=1 SV=1	sp|Q9HCC0|MCCB_HUMAN	61 kDa	6	4
ATP-dependent RNA helicase DDX18 OS=Homo sapiens GN=DDX18 PE=1 SV=2	sp|Q9NVP1|DDX18_HUMAN	75 kDa	12	5
Hsp70-binding protein 1 OS=Homo sapiens GN=HSPBP1 PE=1 SV=1	sp|Q9NZL4|HPBP1_HUMAN	39 kDa	3	0
E3 ubiquitin-protein ligase KCMF1 OS=Homo sapiens GN=KCMF1 PE=1 SV=2	sp|Q9P0J7|KCMF1_HUMAN	42 kDa	3	0
Protein RCC2 OS=Homo sapiens GN=RCC2 PE=1 SV=2	sp|Q9P258|RCC2_HUMAN	56 kDa	15	9
Cleavage and polyadenylation specificity factor subunit 2 OS=Homo sapiens GN=CPSF2 PE=1 SV=2	sp|Q9P2I0|CPSF2_HUMAN	88 kDa	5	4
DNA dC->dU-editing enzyme APOBEC-3B OS=Homo sapiens GN=APOBEC3B PE=1 SV=1	sp|Q9UH17|ABC3B_HUMAN	46 kDa	14	15
Calcium-binding mitochondrial carrier protein Aralar2 OS=Homo sapiens GN=SLC25A13 PE=1 SV=2	sp|Q9UJS0|CMC2_HUMAN	74 kDa	0	4
Histone chaperone ASF1A OS=Homo sapiens GN=ASF1A PE=1 SV=1	sp|Q9Y294|ASF1A_HUMAN	23 kDa	4	3
General transcription factor 3C polypeptide 5 OS=Homo sapiens GN=GTF3C5 PE=1 SV=2	sp|Q9Y5Q8|TF3C5_HUMAN	60 kDa	0	3
Fucose mutarotase OS=Homo sapiens GN=FUOM PE=1 SV=2	sp|A2VDF0|FUCM_HUMAN	17 kDa	2	0
Structural maintenance of chromosomes flexible hinge domain-containing protein 1 OS=Homo sapiens GN=SMCHD1 PE=1 SV=2	sp|A6NHR9|SMHD1_HUMAN	226 kDa	3	4
Syntaxin-binding protein 3 OS=Homo sapiens GN=STXBP3 PE=1 SV=2	sp|O00186|STXB3_HUMAN	68 kDa	2	2
AP-3 complex subunit beta-1 OS=Homo sapiens GN=AP3B1 PE=1 SV=3	sp|O00203|AP3B1_HUMAN	121 kDa	2	0
NADH dehydrogenase [ubiquinone] iron-sulfur protein 8, mitochondrial OS=Homo sapiens GN=NDUFS8 PE=1 SV=1	sp|O00217|NDUS8_HUMAN	24 kDa	2	0
26S proteasome non-ATPase regulatory subunit 11 OS=Homo sapiens GN=PSMD11 PE=1 SV=3	sp|O00231|PSD11_HUMAN	47 kDa	2	2
Chloride intracellular channel protein 1 OS=Homo sapiens GN=CLIC1 PE=1 SV=4	sp|O00299|CLIC1_HUMAN	27 kDa	4	3
Procollagen-lysine,2-oxoglutarate 5-dioxygenase 2 OS=Homo sapiens GN=PLOD2 PE=1 SV=2	sp|O00469|PLOD2_HUMAN	85 kDa	6	6
Mitochondrial ribonuclease P catalytic subunit OS=Homo sapiens GN=KIAA0391 PE=1 SV=2	sp|O15091|MRPP3_HUMAN	67 kDa	2	0
Asparagine--tRNA ligase, cytoplasmic OS=Homo sapiens GN=NARS PE=1 SV=1	sp|O43776|SYNC_HUMAN	63 kDa	21	17
Protein O-GlcNAcase OS=Homo sapiens GN=MGEA5 PE=1 SV=2	sp|O60502|OGA_HUMAN	103 kDa	0	4
DnaJ homolog subfamily C member 13 OS=Homo sapiens GN=DNAJC13 PE=1 SV=5	sp|O75165|DJC13_HUMAN	254 kDa	2	2
Hyaluronan mediated motility receptor OS=Homo sapiens GN=HMMR PE=1 SV=2	sp|O75330|HMMR_HUMAN	84 kDa	2	0
Eukaryotic translation initiation factor 3 subunit G OS=Homo sapiens GN=EIF3G PE=1 SV=2	sp|O75821|EIF3G_HUMAN	36 kDa	5	6
Flotillin-1 OS=Homo sapiens GN=FLOT1 PE=1 SV=3	sp|O75955|FLOT1_HUMAN	47 kDa	2	0
E3 UFM1-protein ligase 1 OS=Homo sapiens GN=UFL1 PE=1 SV=2	sp|O94874|UFL1_HUMAN	90 kDa	2	0
Histone acetyltransferase KAT7 OS=Homo sapiens GN=KAT7 PE=1 SV=1	sp|O95251|KAT7_HUMAN	71 kDa	10	9
Protein transport protein Sec24A OS=Homo sapiens GN=SEC24A PE=1 SV=2	sp|O95486|SC24A_HUMAN	120 kDa	2	2
3'(2'),5'-bisphosphate nucleotidase 1 OS=Homo sapiens GN=BPNT1 PE=1 SV=1	sp|O95861|BPNT1_HUMAN	33 kDa	2	3
Transferrin receptor protein 1 OS=Homo sapiens GN=TFRC PE=1 SV=2	sp|P02786|TFR1_HUMAN	85 kDa	5	6
Thymidine kinase, cytosolic OS=Homo sapiens GN=TK1 PE=1 SV=2	sp|P04183|KITH_HUMAN	25 kDa	4	4
Tumor-associated calcium signal transducer 2 OS=Homo sapiens GN=TACSTD2 PE=1 SV=3	sp|P09758|TACD2_HUMAN	36 kDa	2	0
Solute carrier family 2, facilitated glucose transporter member 1 OS=Homo sapiens GN=SLC2A1 PE=1 SV=2	sp|P11166|GTR1_HUMAN	54 kDa	0	2
CCAAT/enhancer-binding protein beta OS=Homo sapiens GN=CEBPB PE=1 SV=2	sp|P17676|CEBPB_HUMAN	36 kDa	5	4
Proteasome subunit alpha type-4 OS=Homo sapiens GN=PSMA4 PE=1 SV=1	sp|P25789|PSA4_HUMAN	29 kDa	2	0
Thioredoxin-dependent peroxide reductase, mitochondrial OS=Homo sapiens GN=PRDX3 PE=1 SV=3	sp|P30048|PRDX3_HUMAN	28 kDa	2	0
RAC-alpha serine/threonine-protein kinase OS=Homo sapiens GN=AKT1 PE=1 SV=2	sp|P31749|AKT1_HUMAN	56 kDa	2	0
Signal recognition particle 14 kDa protein OS=Homo sapiens GN=SRP14 PE=1 SV=2	sp|P37108|SRP14_HUMAN	15 kDa	5	4
Nuclear pore glycoprotein p62 OS=Homo sapiens GN=NUP62 PE=1 SV=3	sp|P37198|NUP62_HUMAN	53 kDa	2	0
Electron transfer flavoprotein subunit beta OS=Homo sapiens GN=ETFB PE=1 SV=3	sp|P38117|ETFB_HUMAN	28 kDa	2	2
Proteasome subunit beta type-10 OS=Homo sapiens GN=PSMB10 PE=1 SV=1	sp|P40306|PSB10_HUMAN	29 kDa	2	0
Protein kinase C iota type OS=Homo sapiens GN=PRKCI PE=1 SV=2	sp|P41743|KPCI_HUMAN	68 kDa	7	5
Superkiller viralicidic activity 2-like 2 OS=Homo sapiens GN=SKIV2L2 PE=1 SV=3	sp|P42285|SK2L2_HUMAN	118 kDa	5	5
Phosphatidylinositol transfer protein beta isoform OS=Homo sapiens GN=PITPNB PE=1 SV=2	sp|P48739|PIPNB_HUMAN	32 kDa	2	0
Cysteine--tRNA ligase, cytoplasmic OS=Homo sapiens GN=CARS PE=1 SV=3	sp|P49589|SYCC_HUMAN	85 kDa	6	7
E3 SUMO-protein ligase RanBP2 OS=Homo sapiens GN=RANBP2 PE=1 SV=2	sp|P49792|RBP2_HUMAN	358 kDa	2	0
Importin subunit alpha-1 OS=Homo sapiens GN=KPNA2 PE=1 SV=1	sp|P52292|IMA1_HUMAN	58 kDa	5	2
Exportin-2 OS=Homo sapiens GN=CSE1L PE=1 SV=3	sp|P55060|XPO2_HUMAN	110 kDa	2	3
Proteasome subunit alpha type-6 OS=Homo sapiens GN=PSMA6 PE=1 SV=1	sp|P60900|PSA6_HUMAN	27 kDa	2	2
DDB1- and CUL4-associated factor 7 OS=Homo sapiens GN=DCAF7 PE=1 SV=1	sp|P61962|DCAF7_HUMAN	39 kDa	2	0
Signal peptidase complex catalytic subunit SEC11A OS=Homo sapiens GN=SEC11A PE=1 SV=1	sp|P67812|SC11A_HUMAN	21 kDa	5	5
Eukaryotic translation initiation factor 4 gamma 2 OS=Homo sapiens GN=EIF4G2 PE=1 SV=1	sp|P78344|IF4G2_HUMAN	102 kDa	3	2
Glutathione S-transferase omega-1 OS=Homo sapiens GN=GSTO1 PE=1 SV=2	sp|P78417|GSTO1_HUMAN	28 kDa	7	4
28S ribosomal protein S22, mitochondrial OS=Homo sapiens GN=MRPS22 PE=1 SV=1	sp|P82650|RT22_HUMAN	41 kDa	10	5
28S ribosomal protein S9, mitochondrial OS=Homo sapiens GN=MRPS9 PE=1 SV=2	sp|P82933|RT09_HUMAN	46 kDa	7	6
1-phosphatidylinositol 4,5-bisphosphate phosphodiesterase beta-3 OS=Homo sapiens GN=PLCB3 PE=1 SV=2	sp|Q01970|PLCB3_HUMAN	139 kDa	19	13
Kinesin-like protein KIF23 OS=Homo sapiens GN=KIF23 PE=1 SV=3	sp|Q02241|KIF23_HUMAN	110 kDa	2	0
Antigen peptide transporter 2 OS=Homo sapiens GN=TAP2 PE=1 SV=1	sp|Q03519|TAP2_HUMAN	76 kDa	2	0
Eukaryotic translation initiation factor 4 gamma 1 OS=Homo sapiens GN=EIF4G1 PE=1 SV=4	sp|Q04637|IF4G1_HUMAN	175 kDa	2	0
KH domain-containing, RNA-binding, signal transduction-associated protein 1 OS=Homo sapiens GN=KHDRBS1 PE=1 SV=1	sp|Q07666|KHDR1_HUMAN	48 kDa	2	0
Serine/arginine-rich splicing factor 1 OS=Homo sapiens GN=SRSF1 PE=1 SV=2	sp|Q07955|SRSF1_HUMAN	28 kDa	2	3
Translation initiation factor eIF-2B subunit epsilon OS=Homo sapiens GN=EIF2B5 PE=1 SV=3	sp|Q13144|EI2BE_HUMAN	80 kDa	2	3
Myotubularin-related protein 1 OS=Homo sapiens GN=MTMR1 PE=1 SV=4	sp|Q13613|MTMR1_HUMAN	75 kDa	2	0
Coactosin-like protein OS=Homo sapiens GN=COTL1 PE=1 SV=3	sp|Q14019|COTL1_HUMAN	16 kDa	10	8
MORC family CW-type zinc finger protein 3 OS=Homo sapiens GN=MORC3 PE=1 SV=3	sp|Q14149|MORC3_HUMAN	107 kDa	2	0
Ensconsin OS=Homo sapiens GN=MAP7 PE=1 SV=1	sp|Q14244|MAP7_HUMAN	84 kDa	5	5
Major vault protein OS=Homo sapiens GN=MVP PE=1 SV=4	sp|Q14764|MVP_HUMAN	99 kDa	2	2
Splicing factor 1 OS=Homo sapiens GN=SF1 PE=1 SV=4	sp|Q15637|SF01_HUMAN	68 kDa	2	3
Mitogen-activated protein kinase 11 OS=Homo sapiens GN=MAPK11 PE=1 SV=2	sp|Q15759|MK11_HUMAN (+1)	41 kDa	2	0
Tubulin-specific chaperone E OS=Homo sapiens GN=TBCE PE=1 SV=1	sp|Q15813|TBCE_HUMAN	59 kDa	0	3
Proteasomal ubiquitin receptor ADRM1 OS=Homo sapiens GN=ADRM1 PE=1 SV=2	sp|Q16186|ADRM1_HUMAN	42 kDa	0	2
Serine/arginine-rich splicing factor 7 OS=Homo sapiens GN=SRSF7 PE=1 SV=1	sp|Q16629|SRSF7_HUMAN	27 kDa	5	0
MICOS complex subunit MIC60 OS=Homo sapiens GN=IMMT PE=1 SV=1	sp|Q16891|MIC60_HUMAN	84 kDa	2	0
Protein FAM98B OS=Homo sapiens GN=FAM98B PE=1 SV=1	sp|Q52LJ0|FA98B_HUMAN	37 kDa	3	0
Proteasome-associated protein ECM29 homolog OS=Homo sapiens GN=ECM29 PE=1 SV=2	sp|Q5VYK3|ECM29_HUMAN	204 kDa	2	0
Nucleoredoxin OS=Homo sapiens GN=NXN PE=1 SV=2	sp|Q6DKJ4|NXN_HUMAN	48 kDa	2	3
La-related protein 1 OS=Homo sapiens GN=LARP1 PE=1 SV=2	sp|Q6PKG0|LARP1_HUMAN	124 kDa	2	0
Pre-mRNA 3'-end-processing factor FIP1 OS=Homo sapiens GN=FIP1L1 PE=1 SV=1	sp|Q6UN15|FIP1_HUMAN	67 kDa	2	2
Suprabasin OS=Homo sapiens GN=SBSN PE=1 SV=2	sp|Q6UWP8|SBSN_HUMAN	61 kDa	2	0
39S ribosomal protein L21, mitochondrial OS=Homo sapiens GN=MRPL21 PE=1 SV=2	sp|Q7Z2W9|RM21_HUMAN	23 kDa	2	0
L-xylulose reductase OS=Homo sapiens GN=DCXR PE=1 SV=2	sp|Q7Z4W1|DCXR_HUMAN	26 kDa	2	0
Poly [ADP-ribose] polymerase 9 OS=Homo sapiens GN=PARP9 PE=1 SV=2	sp|Q8IXQ6|PARP9_HUMAN	96 kDa	2	0
39S ribosomal protein L43, mitochondrial OS=Homo sapiens GN=MRPL43 PE=1 SV=1	sp|Q8N983|RM43_HUMAN	23 kDa	2	0
Sec1 family domain-containing protein 1 OS=Homo sapiens GN=SCFD1 PE=1 SV=4	sp|Q8WVM8|SCFD1_HUMAN	72 kDa	2	2
DnaJ homolog subfamily C member 9 OS=Homo sapiens GN=DNAJC9 PE=1 SV=1	sp|Q8WXX5|DNJC9_HUMAN	30 kDa	12	7
TATA-binding protein-associated factor 2N OS=Homo sapiens GN=TAF15 PE=1 SV=1	sp|Q92804|RBP56_HUMAN	62 kDa	2	0
Rho guanine nucleotide exchange factor 2 OS=Homo sapiens GN=ARHGEF2 PE=1 SV=4	sp|Q92974|ARHG2_HUMAN	112 kDa	8	0
39S ribosomal protein L24, mitochondrial OS=Homo sapiens GN=MRPL24 PE=1 SV=1	sp|Q96A35|RM24_HUMAN	25 kDa	4	0
Exocyst complex component 4 OS=Homo sapiens GN=EXOC4 PE=1 SV=1	sp|Q96A65|EXOC4_HUMAN	111 kDa	2	0
Leucine-rich repeat-containing protein 59 OS=Homo sapiens GN=LRRC59 PE=1 SV=1	sp|Q96AG4|LRC59_HUMAN	35 kDa	3	2
FAS-associated factor 2 OS=Homo sapiens GN=FAF2 PE=1 SV=2	sp|Q96CS3|FAF2_HUMAN	53 kDa	3	7
Embryonic stem cell-specific 5-hydroxymethylcytosine-binding protein OS=Homo sapiens GN=HMCES PE=1 SV=1	sp|Q96FZ2|HMCES_HUMAN	41 kDa	11	7
Probable ATP-dependent RNA helicase DDX27 OS=Homo sapiens GN=DDX27 PE=1 SV=2	sp|Q96GQ7|DDX27_HUMAN	90 kDa	11	5
ATPase WRNIP1 OS=Homo sapiens GN=WRNIP1 PE=1 SV=2	sp|Q96S55|WRIP1_HUMAN	72 kDa	4	2
Cell division cycle 5-like protein OS=Homo sapiens GN=CDC5L PE=1 SV=2	sp|Q99459|CDC5L_HUMAN	92 kDa	9	6
Glutamate-rich WD repeat-containing protein 1 OS=Homo sapiens GN=GRWD1 PE=1 SV=1	sp|Q9BQ67|GRWD1_HUMAN	49 kDa	7	7
Protein CMSS1 OS=Homo sapiens GN=CMSS1 PE=1 SV=2	sp|Q9BQ75|CMS1_HUMAN	32 kDa	2	0
Rhotekin OS=Homo sapiens GN=RTKN PE=1 SV=2	sp|Q9BST9|RTKN_HUMAN	63 kDa	6	3
Dehydrogenase/reductase SDR family member 4 OS=Homo sapiens GN=DHRS4 PE=1 SV=3	sp|Q9BTZ2|DHRS4_HUMAN	30 kDa	2	0
Protein misato homolog 1 OS=Homo sapiens GN=MSTO1 PE=1 SV=1	sp|Q9BUK6|MSTO1_HUMAN	62 kDa	5	3
Probable ATP-dependent RNA helicase DDX23 OS=Homo sapiens GN=DDX23 PE=1 SV=3	REV_sp|Q9BUQ8|DDX23_HUMAN	96 kDa	5	0
WD repeat-containing protein 18 OS=Homo sapiens GN=WDR18 PE=1 SV=2	sp|Q9BV38|WDR18_HUMAN	47 kDa	2	2
Queuine tRNA-ribosyltransferase catalytic subunit 1 OS=Homo sapiens GN=QTRT1 PE=1 SV=3	sp|Q9BXR0|TGT_HUMAN	44 kDa	2	2
Uncharacterized protein KIAA1671 OS=Homo sapiens GN=KIAA1671 PE=1 SV=2	sp|Q9BY89|K1671_HUMAN	197 kDa	5	2
39S ribosomal protein L4, mitochondrial OS=Homo sapiens GN=MRPL4 PE=1 SV=1	sp|Q9BYD3|RM04_HUMAN	35 kDa	0	2
28S ribosomal protein S26, mitochondrial OS=Homo sapiens GN=MRPS26 PE=1 SV=1	sp|Q9BYN8|RT26_HUMAN	24 kDa	3	0
TBC1 domain family member 2A OS=Homo sapiens GN=TBC1D2 PE=1 SV=3	sp|Q9BYX2|TBD2A_HUMAN	105 kDa	2	0
Nucleolar GTP-binding protein 1 OS=Homo sapiens GN=GTPBP4 PE=1 SV=3	sp|Q9BZE4|NOG1_HUMAN	74 kDa	22	10
Crooked neck-like protein 1 OS=Homo sapiens GN=CRNKL1 PE=1 SV=4	sp|Q9BZJ0|CRNL1_HUMAN	100 kDa	3	2
pre-mRNA 3' end processing protein WDR33 OS=Homo sapiens GN=WDR33 PE=1 SV=2	sp|Q9C0J8|WDR33_HUMAN	146 kDa	6	0
Ubiquitin-like modifier-activating enzyme 5 OS=Homo sapiens GN=UBA5 PE=1 SV=1	sp|Q9GZZ9|UBA5_HUMAN	45 kDa	3	5
Vacuolar protein sorting-associated protein 33B OS=Homo sapiens GN=VPS33B PE=1 SV=2	sp|Q9H267|VP33B_HUMAN	71 kDa	2	0
STE20-like serine/threonine-protein kinase OS=Homo sapiens GN=SLK PE=1 SV=1	sp|Q9H2G2|SLK_HUMAN	143 kDa	3	3
Epidermal growth factor receptor kinase substrate 8-like protein 2 OS=Homo sapiens GN=EPS8L2 PE=1 SV=2	sp|Q9H6S3|ES8L2_HUMAN	81 kDa	2	0
Acyl-CoA dehydrogenase family member 9, mitochondrial OS=Homo sapiens GN=ACAD9 PE=1 SV=1	sp|Q9H845|ACAD9_HUMAN	69 kDa	2	0
Ketosamine-3-kinase OS=Homo sapiens GN=FN3KRP PE=1 SV=2	sp|Q9HA64|KT3K_HUMAN	34 kDa	5	4
39S ribosomal protein S30, mitochondrial OS=Homo sapiens GN=MRPS30 PE=1 SV=2	sp|Q9NP92|RT30_HUMAN	50 kDa	2	0
Inositol-3-phosphate synthase 1 OS=Homo sapiens GN=ISYNA1 PE=1 SV=1	sp|Q9NPH2|INO1_HUMAN	61 kDa	2	3
Aladin OS=Homo sapiens GN=AAAS PE=1 SV=1	sp|Q9NRG9|AAAS_HUMAN	60 kDa	2	0
Vacuolar protein sorting-associated protein 45 OS=Homo sapiens GN=VPS45 PE=1 SV=1	sp|Q9NRW7|VPS45_HUMAN	65 kDa	2	0
Mitochondrial import receptor subunit TOM22 homolog OS=Homo sapiens GN=TOMM22 PE=1 SV=3	sp|Q9NS69|TOM22_HUMAN	16 kDa	2	0
Histone chaperone ASF1B OS=Homo sapiens GN=ASF1B PE=1 SV=1	sp|Q9NVP2|ASF1B_HUMAN	22 kDa	2	0
39S ribosomal protein L22, mitochondrial OS=Homo sapiens GN=MRPL22 PE=1 SV=1	sp|Q9NWU5|RM22_HUMAN	24 kDa	3	0
BRISC and BRCA1-A complex member 2 OS=Homo sapiens GN=BABAM2 PE=1 SV=2	sp|Q9NXR7|BABA2_HUMAN	44 kDa	2	2
H/ACA ribonucleoprotein complex subunit 1 OS=Homo sapiens GN=GAR1 PE=1 SV=1	sp|Q9NY12|GAR1_HUMAN	22 kDa	6	3
Mitochondrial dicarboxylate carrier OS=Homo sapiens GN=SLC25A10 PE=1 SV=2	sp|Q9UBX3|DIC_HUMAN	31 kDa	3	4
STE20/SPS1-related proline-alanine-rich protein kinase OS=Homo sapiens GN=STK39 PE=1 SV=3	sp|Q9UEW8|STK39_HUMAN	59 kDa	2	0
ATP-binding cassette sub-family F member 2 OS=Homo sapiens GN=ABCF2 PE=1 SV=2	sp|Q9UG63|ABCF2_HUMAN	71 kDa	6	0
Calcium load-activated calcium channel OS=Homo sapiens GN=TMCO1 PE=1 SV=1	sp|Q9UM00|TMCO1_HUMAN	21 kDa	2	3
Pleckstrin homology domain-containing family A member 6 OS=Homo sapiens GN=PLEKHA6 PE=1 SV=4	sp|Q9Y2H5|PKHA6_HUMAN	117 kDa	0	2
Protein MEMO1 OS=Homo sapiens GN=MEMO1 PE=1 SV=1	sp|Q9Y316|MEMO1_HUMAN	34 kDa	7	6
Beta/gamma crystallin domain-containing protein 1 OS=Homo sapiens GN=CRYBG1 PE=1 SV=3	sp|Q9Y4K1|CRBG1_HUMAN	189 kDa	2	0
Glutathione S-transferase A4 OS=Homo sapiens GN=GSTA4 PE=1 SV=1	sp|O15217|GSTA4_HUMAN	26 kDa	0	2
Serine palmitoyltransferase 1 OS=Homo sapiens GN=SPTLC1 PE=1 SV=1	sp|O15269|SPTC1_HUMAN	53 kDa	4	2
UDP-N-acetylglucosamine--peptide N-acetylglucosaminyltransferase 110 kDa subunit OS=Homo sapiens GN=OGT PE=1 SV=3	sp|O15294|OGT1_HUMAN	117 kDa	2	0
Procollagen-lysine,2-oxoglutarate 5-dioxygenase 3 OS=Homo sapiens GN=PLOD3 PE=1 SV=1	sp|O60568|PLOD3_HUMAN	85 kDa	5	4
Clustered mitochondria protein homolog OS=Homo sapiens GN=CLUH PE=1 SV=2	sp|O75153|CLU_HUMAN	147 kDa	0	4
Adenomatous polyposis coli protein 2 OS=Homo sapiens GN=APC2 PE=1 SV=1	sp|O95996|APCL_HUMAN	244 kDa	0	2
Glycogen [starch] synthase, muscle OS=Homo sapiens GN=GYS1 PE=1 SV=2	sp|P13807|GYS1_HUMAN	84 kDa	3	4
Nuclear factor NF-kappa-B p105 subunit OS=Homo sapiens GN=NFKB1 PE=1 SV=2	sp|P19838|NFKB1_HUMAN	105 kDa	0	3
2-oxoisovalerate dehydrogenase subunit beta, mitochondrial OS=Homo sapiens GN=BCKDHB PE=1 SV=2	sp|P21953|ODBB_HUMAN	43 kDa	0	2
Cornifin-B OS=Homo sapiens GN=SPRR1B PE=1 SV=2	sp|P22528|SPR1B_HUMAN	10 kDa	0	2
NADH-ubiquinone oxidoreductase 75 kDa subunit, mitochondrial OS=Homo sapiens GN=NDUFS1 PE=1 SV=3	sp|P28331|NDUS1_HUMAN	79 kDa	0	2
Coatomer subunit beta' OS=Homo sapiens GN=COPB2 PE=1 SV=2	sp|P35606|COPB2_HUMAN	102 kDa	8	8
ADP-ribosylation factor-like protein 1 OS=Homo sapiens GN=ARL1 PE=1 SV=1	sp|P40616|ARL1_HUMAN	20 kDa	0	2
Dolichyl-diphosphooligosaccharide--protein glycosyltransferase subunit STT3A OS=Homo sapiens GN=STT3A PE=1 SV=2	sp|P46977|STT3A_HUMAN	81 kDa	5	4
Inositol polyphosphate 1-phosphatase OS=Homo sapiens GN=INPP1 PE=1 SV=1	sp|P49441|INPP_HUMAN	44 kDa	0	2
Signal transducer and activator of transcription 2 OS=Homo sapiens GN=STAT2 PE=1 SV=1	sp|P52630|STAT2_HUMAN	98 kDa	0	2
Aldo-keto reductase family 1 member C2 OS=Homo sapiens GN=AKR1C2 PE=1 SV=3	sp|P52895|AK1C2_HUMAN	37 kDa	0	6
Adenosine kinase OS=Homo sapiens GN=ADK PE=1 SV=2	sp|P55263|ADK_HUMAN	41 kDa	5	4
Lysozyme C OS=Homo sapiens GN=LYZ PE=1 SV=1	sp|P61626|LYSC_HUMAN	17 kDa	0	2
Phosphoserine phosphatase OS=Homo sapiens GN=PSPH PE=1 SV=2	sp|P78330|SERB_HUMAN	25 kDa	3	6
Cyclin-dependent kinase 16 OS=Homo sapiens GN=CDK16 PE=1 SV=1	sp|Q00536|CDK16_HUMAN	56 kDa	3	3
Fatty acid-binding protein, epidermal OS=Homo sapiens GN=FABP5 PE=1 SV=3	sp|Q01469|FABP5_HUMAN	15 kDa	0	2
Mevalonate kinase OS=Homo sapiens GN=MVK PE=1 SV=1	sp|Q03426|KIME_HUMAN	42 kDa	0	2
Proto-oncogene c-Rel OS=Homo sapiens GN=REL PE=1 SV=1	sp|Q04864|REL_HUMAN	69 kDa	0	2
Synaptic functional regulator FMR1 OS=Homo sapiens GN=FMR1 PE=1 SV=1	sp|Q06787|FMR1_HUMAN	71 kDa	5	0
Protein-glutamine gamma-glutamyltransferase E OS=Homo sapiens GN=TGM3 PE=1 SV=4	sp|Q08188|TGM3_HUMAN	77 kDa	0	3
Serine/threonine-protein phosphatase 2B catalytic subunit alpha isoform OS=Homo sapiens GN=PPP3CA PE=1 SV=1	sp|Q08209|PP2BA_HUMAN	59 kDa	3	0
Desmocollin-1 OS=Homo sapiens GN=DSC1 PE=1 SV=2	sp|Q08554|DSC1_HUMAN	100 kDa	8	6
Heat shock 70 kDa protein 14 OS=Homo sapiens GN=HSPA14 PE=1 SV=1	sp|Q0VDF9|HSP7E_HUMAN	55 kDa	0	2
Polypeptide N-acetylgalactosaminyltransferase 2 OS=Homo sapiens GN=GALNT2 PE=1 SV=1	sp|Q10471|GALT2_HUMAN	65 kDa	2	3
Twinfilin-1 OS=Homo sapiens GN=TWF1 PE=1 SV=3	sp|Q12792|TWF1_HUMAN	40 kDa	8	5
TAR DNA-binding protein 43 OS=Homo sapiens GN=TARDBP PE=1 SV=1	sp|Q13148|TADBP_HUMAN	45 kDa	0	3
C-terminal-binding protein 1 OS=Homo sapiens GN=CTBP1 PE=1 SV=2	sp|Q13363|CTBP1_HUMAN	48 kDa	0	3
Condensin complex subunit 2 OS=Homo sapiens GN=NCAPH PE=1 SV=3	sp|Q15003|CND2_HUMAN	83 kDa	8	5
Serine/threonine-protein phosphatase 2A activator OS=Homo sapiens GN=PTPA PE=1 SV=3	sp|Q15257|PTPA_HUMAN	41 kDa	4	6
Syntaxin-binding protein 2 OS=Homo sapiens GN=STXBP2 PE=1 SV=2	sp|Q15833|STXB2_HUMAN	66 kDa	0	2
Putative heat shock protein HSP 90-beta 4 OS=Homo sapiens GN=HSP90AB4P PE=5 SV=1	sp|Q58FF6|H90B4_HUMAN	58 kDa	0	22
Outer dense fiber protein 2 OS=Homo sapiens GN=ODF2 PE=1 SV=1	sp|Q5BJF6|ODFP2_HUMAN	95 kDa	0	2
E3 ubiquitin-protein ligase UBR4 OS=Homo sapiens GN=UBR4 PE=1 SV=1	sp|Q5T4S7|UBR4_HUMAN	574 kDa	0	2
Aspartate--tRNA ligase, mitochondrial OS=Homo sapiens GN=DARS2 PE=1 SV=1	sp|Q6PI48|SYDM_HUMAN	74 kDa	0	2
Septin-14 OS=Homo sapiens GN=SEPT14 PE=1 SV=2	sp|Q6ZU15|SEP14_HUMAN	50 kDa	0	3
F-box only protein 50 OS=Homo sapiens GN=NCCRP1 PE=1 SV=1	sp|Q6ZVX7|FBX50_HUMAN	31 kDa	0	3
E3 ubiquitin-protein ligase HUWE1 OS=Homo sapiens GN=HUWE1 PE=1 SV=3	sp|Q7Z6Z7|HUWE1_HUMAN	482 kDa	0	2
Ribosomal oxygenase 2 OS=Homo sapiens GN=RIOX2 PE=1 SV=1	sp|Q8IUF8|RIOX2_HUMAN	53 kDa	6	3
Cilia- and flagella-associated protein 46 OS=Homo sapiens GN=CFAP46 PE=2 SV=3	sp|Q8IYW2|CFA46_HUMAN	304 kDa	0	2
Aldehyde dehydrogenase family 16 member A1 OS=Homo sapiens GN=ALDH16A1 PE=1 SV=2	sp|Q8IZ83|A16A1_HUMAN	85 kDa	5	6
Ninein OS=Homo sapiens GN=NIN PE=1 SV=4	sp|Q8N4C6|NIN_HUMAN	243 kDa	4	4
E3 ubiquitin-protein ligase DTX3L OS=Homo sapiens GN=DTX3L PE=1 SV=1	sp|Q8TDB6|DTX3L_HUMAN	84 kDa	0	3
TBC1 domain family member 22A OS=Homo sapiens GN=TBC1D22A PE=1 SV=2	sp|Q8WUA7|TB22A_HUMAN	59 kDa	0	2
Programmed cell death 6-interacting protein OS=Homo sapiens GN=PDCD6IP PE=1 SV=1	sp|Q8WUM4|PDC6I_HUMAN	96 kDa	0	2
Proteasome inhibitor PI31 subunit OS=Homo sapiens GN=PSMF1 PE=1 SV=2	sp|Q92530|PSMF1_HUMAN	30 kDa	0	3
eIF-2-alpha kinase activator GCN1 OS=Homo sapiens GN=GCN1 PE=1 SV=6	sp|Q92616|GCN1_HUMAN	293 kDa	0	2
Actin-related protein 2/3 complex subunit 1A OS=Homo sapiens GN=ARPC1A PE=2 SV=2	sp|Q92747|ARC1A_HUMAN	42 kDa	8	6
V-type proton ATPase subunit E 2 OS=Homo sapiens GN=ATP6V1E2 PE=1 SV=1	sp|Q96A05|VATE2_HUMAN	26 kDa	0	2
Engulfment and cell motility protein 3 OS=Homo sapiens GN=ELMO3 PE=1 SV=3	sp|Q96BJ8|ELMO3_HUMAN	81 kDa	0	2
Protein/nucleic acid deglycase DJ-1 OS=Homo sapiens GN=PARK7 PE=1 SV=2	sp|Q99497|PARK7_HUMAN	20 kDa	2	2
Aconitate hydratase, mitochondrial OS=Homo sapiens GN=ACO2 PE=1 SV=2	sp|Q99798|ACON_HUMAN	85 kDa	3	7
Gamma-tubulin complex component 2 OS=Homo sapiens GN=TUBGCP2 PE=1 SV=2	sp|Q9BSJ2|GCP2_HUMAN	103 kDa	2	0
Transmembrane emp24 domain-containing protein 9 OS=Homo sapiens GN=TMED9 PE=1 SV=2	sp|Q9BVK6|TMED9_HUMAN	27 kDa	0	2
Guanine nucleotide-binding protein-like 3 OS=Homo sapiens GN=GNL3 PE=1 SV=2	sp|Q9BVP2|GNL3_HUMAN	62 kDa	17	11
Mediator of RNA polymerase II transcription subunit 20 OS=Homo sapiens GN=MED20 PE=1 SV=1	sp|Q9H944|MED20_HUMAN	23 kDa	0	2
Protein-glutamate O-methyltransferase OS=Homo sapiens GN=ARMT1 PE=1 SV=1	sp|Q9H993|ARMT1_HUMAN	51 kDa	2	0
Ubiquitin-like-conjugating enzyme ATG3 OS=Homo sapiens GN=ATG3 PE=1 SV=1	sp|Q9NT62|ATG3_HUMAN	36 kDa	0	2
Pantothenate kinase 4 OS=Homo sapiens GN=PANK4 PE=1 SV=1	sp|Q9NVE7|PANK4_HUMAN	86 kDa	0	3
Dipeptidyl peptidase 3 OS=Homo sapiens GN=DPP3 PE=1 SV=2	sp|Q9NY33|DPP3_HUMAN	83 kDa	0	6
LIM domain and actin-binding protein 1 OS=Homo sapiens GN=LIMA1 PE=1 SV=1	sp|Q9UHB6|LIMA1_HUMAN	85 kDa	0	3
Ubiquinone biosynthesis monooxygenase COQ6, mitochondrial OS=Homo sapiens GN=COQ6 PE=1 SV=2	sp|Q9Y2Z9|COQ6_HUMAN	51 kDa	0	2
Nucleoside diphosphate kinase 7 OS=Homo sapiens GN=NME7 PE=1 SV=1	sp|Q9Y5B8|NDK7_HUMAN	42 kDa	0	2
Single-stranded DNA-binding protein, mitochondrial OS=Homo sapiens GN=SSBP1 PE=1 SV=1	sp|Q04837|SSBP_HUMAN	17 kDa	21	21
Regulator of nonsense transcripts 1 OS=Homo sapiens GN=UPF1 PE=1 SV=2	sp|Q92900|RENT1_HUMAN	124 kDa	13	10
60S ribosomal protein L5 OS=Homo sapiens GN=RPL5 PE=1 SV=3	sp|P46777|RL5_HUMAN	34 kDa	19	15
Histone H1.5 OS=Homo sapiens GN=HIST1H1B PE=1 SV=3	sp|P16401|H15_HUMAN	23 kDa	21	13
60S ribosomal protein L36a OS=Homo sapiens GN=RPL36A PE=1 SV=2	sp|P83881|RL36A_HUMAN	12 kDa	7	3
Heterogeneous nuclear ribonucleoprotein U-like protein 2 OS=Homo sapiens GN=HNRNPUL2 PE=1 SV=1	sp|Q1KMD3|HNRL2_HUMAN	85 kDa	30	13
RNA cytidine acetyltransferase OS=Homo sapiens GN=NAT10 PE=1 SV=2	sp|Q9H0A0|NAT10_HUMAN	116 kDa	23	15
Galectin-1 OS=Homo sapiens GN=LGALS1 PE=1 SV=2	sp|P09382|LEG1_HUMAN	15 kDa	9	7
40S ribosomal protein S27 OS=Homo sapiens GN=RPS27 PE=1 SV=3	sp|P42677|RS27_HUMAN	9 kDa	9	9
Unconventional myosin-Ie OS=Homo sapiens GN=MYO1E PE=1 SV=2	sp|Q12965|MYO1E_HUMAN	127 kDa	21	10
Interferon-induced, double-stranded RNA-activated protein kinase OS=Homo sapiens GN=EIF2AK2 PE=1 SV=2	sp|P19525|E2AK2_HUMAN	62 kDa	9	7
Very-long-chain enoyl-CoA reductase OS=Homo sapiens GN=TECR PE=1 SV=1	sp|Q9NZ01|TECR_HUMAN	36 kDa	5	4
RNA transcription, translation and transport factor protein OS=Homo sapiens GN=RTRAF PE=1 SV=1	sp|Q9Y224|RTRAF_HUMAN	28 kDa	6	3
Bifunctional methylenetetrahydrofolate dehydrogenase/cyclohydrolase, mitochondrial OS=Homo sapiens GN=MTHFD2 PE=1 SV=2	sp|P13995|MTDC_HUMAN	38 kDa	10	7
tRNA methyltransferase 10 homolog C OS=Homo sapiens GN=TRMT10C PE=1 SV=2	sp|Q7L0Y3|TM10C_HUMAN	47 kDa	12	7
ATPase family AAA domain-containing protein 3A OS=Homo sapiens GN=ATAD3A PE=1 SV=2	sp|Q9NVI7|ATD3A_HUMAN	71 kDa	8	6
RNA 3'-terminal phosphate cyclase OS=Homo sapiens GN=RTCA PE=1 SV=1	sp|O00442|RTCA_HUMAN	39 kDa	3	3
A-kinase anchor protein 8 OS=Homo sapiens GN=AKAP8 PE=1 SV=1	sp|O43823|AKAP8_HUMAN	76 kDa	3	2
GDP-mannose 4,6 dehydratase OS=Homo sapiens GN=GMDS PE=1 SV=1	sp|O60547|GMDS_HUMAN	42 kDa	3	5
TIP41-like protein OS=Homo sapiens GN=TIPRL PE=1 SV=2	sp|O75663|TIPRL_HUMAN	31 kDa	3	4
U1 small nuclear ribonucleoprotein A OS=Homo sapiens GN=SNRPA PE=1 SV=3	sp|P09012|SNRPA_HUMAN	31 kDa	3	0
Translocon-associated protein subunit delta OS=Homo sapiens GN=SSR4 PE=1 SV=1	sp|P51571|SSRD_HUMAN	19 kDa	2	4
28S ribosomal protein S34, mitochondrial OS=Homo sapiens GN=MRPS34 PE=1 SV=2	sp|P82930|RT34_HUMAN	26 kDa	10	6
60S ribosomal protein L18 OS=Homo sapiens GN=RPL18 PE=1 SV=2	sp|Q07020|RL18_HUMAN	22 kDa	19	10
Septin-2 OS=Homo sapiens GN=SEPT2 PE=1 SV=1	sp|Q15019|SEPT2_HUMAN	41 kDa	7	7
Very-long-chain 3-oxoacyl-CoA reductase OS=Homo sapiens GN=HSD17B12 PE=1 SV=2	sp|Q53GQ0|DHB12_HUMAN	34 kDa	4	3
Stromal cell-derived factor 2 OS=Homo sapiens GN=SDF2 PE=1 SV=2	sp|Q99470|SDF2_HUMAN	23 kDa	3	0
Phosphopantothenate--cysteine ligase OS=Homo sapiens GN=PPCS PE=1 SV=2	sp|Q9HAB8|PPCS_HUMAN	34 kDa	3	2
Ras-related protein Rab-21 OS=Homo sapiens GN=RAB21 PE=1 SV=3	sp|Q9UL25|RAB21_HUMAN	24 kDa	8	10
Ubiquitin-like modifier-activating enzyme 6 OS=Homo sapiens GN=UBA6 PE=1 SV=1	sp|A0AVT1|UBA6_HUMAN	118 kDa	4	6
Vacuolar protein sorting-associated protein 4B OS=Homo sapiens GN=VPS4B PE=1 SV=2	sp|O75351|VPS4B_HUMAN	49 kDa	0	2
Acyl-protein thioesterase 2 OS=Homo sapiens GN=LYPLA2 PE=1 SV=1	sp|O95372|LYPA2_HUMAN	25 kDa	2	0
Inosine-5'-monophosphate dehydrogenase 2 OS=Homo sapiens GN=IMPDH2 PE=1 SV=2	sp|P12268|IMDH2_HUMAN	56 kDa	4	3
Runt-related transcription factor 1 OS=Homo sapiens GN=RUNX1 PE=1 SV=3	sp|Q01196|RUNX1_HUMAN	49 kDa	6	2
NEDD8-activating enzyme E1 regulatory subunit OS=Homo sapiens GN=NAE1 PE=1 SV=1	sp|Q13564|ULA1_HUMAN	60 kDa	3	5
Mitochondrial 10-formyltetrahydrofolate dehydrogenase OS=Homo sapiens GN=ALDH1L2 PE=1 SV=2	sp|Q3SY69|AL1L2_HUMAN	102 kDa	2	0
m-AAA protease-interacting protein 1, mitochondrial OS=Homo sapiens GN=MAIP1 PE=1 SV=1	sp|Q8WWC4|MAIP1_HUMAN	33 kDa	3	3
DnaJ homolog subfamily B member 6 OS=Homo sapiens GN=DNAJB6 PE=1 SV=2	sp|O75190|DNJB6_HUMAN	36 kDa	4	6
Nuclear pore complex protein Nup155 OS=Homo sapiens GN=NUP155 PE=1 SV=1	sp|O75694|NU155_HUMAN	155 kDa	10	7
Structural maintenance of chromosomes protein 2 OS=Homo sapiens GN=SMC2 PE=1 SV=2	sp|O95347|SMC2_HUMAN	136 kDa	5	0
Eukaryotic peptide chain release factor GTP-binding subunit ERF3A OS=Homo sapiens GN=GSPT1 PE=1 SV=1	sp|P15170|ERF3A_HUMAN	56 kDa	0	2
Vesicle-fusing ATPase OS=Homo sapiens GN=NSF PE=1 SV=3	sp|P46459|NSF_HUMAN	83 kDa	0	3
Serpin B12 OS=Homo sapiens GN=SERPINB12 PE=1 SV=1	sp|Q96P63|SPB12_HUMAN	46 kDa	4	4
Gasdermin-A OS=Homo sapiens GN=GSDMA PE=1 SV=4	sp|Q96QA5|GSDMA_HUMAN	49 kDa	0	2
Vacuolar protein sorting-associated protein 29 OS=Homo sapiens GN=VPS29 PE=1 SV=1	sp|Q9UBQ0|VPS29_HUMAN	21 kDa	3	3
Deoxynucleoside triphosphate triphosphohydrolase SAMHD1 OS=Homo sapiens GN=SAMHD1 PE=1 SV=2	sp|Q9Y3Z3|SAMH1_HUMAN	72 kDa	2	3
ATP-dependent RNA helicase DDX1 OS=Homo sapiens GN=DDX1 PE=1 SV=2	sp|Q92499|DDX1_HUMAN	82 kDa	19	14
40S ribosomal protein S23 OS=Homo sapiens GN=RPS23 PE=1 SV=3	sp|P62266|RS23_HUMAN	16 kDa	14	9
60S ribosomal protein L27a OS=Homo sapiens GN=RPL27A PE=1 SV=2	sp|P46776|RL27A_HUMAN	17 kDa	17	15
40S ribosomal protein S6 OS=Homo sapiens GN=RPS6 PE=1 SV=1	sp|P62753|RS6_HUMAN	29 kDa	26	17
Thymidine phosphorylase OS=Homo sapiens GN=TYMP PE=1 SV=2	sp|P19971|TYPH_HUMAN	50 kDa	5	4
Filaggrin OS=Homo sapiens GN=FLG PE=1 SV=3	sp|P20930|FILA_HUMAN	435 kDa	6	2
ATP-dependent RNA helicase DDX19A OS=Homo sapiens GN=DDX19A PE=1 SV=1	sp|Q9NUU7|DD19A_HUMAN	54 kDa	2	4
Valacyclovir hydrolase OS=Homo sapiens GN=BPHL PE=1 SV=1	sp|Q86WA6|BPHL_HUMAN	33 kDa	3	0
Serine/threonine-protein phosphatase 2A 55 kDa regulatory subunit B alpha isoform OS=Homo sapiens GN=PPP2R2A PE=1 SV=1	sp|P63151|2ABA_HUMAN	52 kDa	7	6
Proteasome subunit alpha type-7 OS=Homo sapiens GN=PSMA7 PE=1 SV=1	sp|O14818|PSA7_HUMAN	28 kDa	0	2
Cytochrome c OS=Homo sapiens GN=CYCS PE=1 SV=2	sp|P99999|CYC_HUMAN	12 kDa	6	4
SWI/SNF-related matrix-associated actin-dependent regulator of chromatin subfamily D member 2 OS=Homo sapiens GN=SMARCD2 PE=1 SV=3	sp|Q92925|SMRD2_HUMAN	59 kDa	4	0
60S ribosomal export protein NMD3 OS=Homo sapiens GN=NMD3 PE=1 SV=1	sp|Q96D46|NMD3_HUMAN	58 kDa	8	8
40S ribosomal protein S15a OS=Homo sapiens GN=RPS15A PE=1 SV=2	sp|P62244|RS15A_HUMAN	15 kDa	18	17
60S ribosomal protein L35a OS=Homo sapiens GN=RPL35A PE=1 SV=2	sp|P18077|RL35A_HUMAN	13 kDa	16	10
Nuclear pore complex protein Nup93 OS=Homo sapiens GN=NUP93 PE=1 SV=2	sp|Q8N1F7|NUP93_HUMAN	93 kDa	11	11
Hexokinase-1 OS=Homo sapiens GN=HK1 PE=1 SV=3	sp|P19367|HXK1_HUMAN	102 kDa	9	8
Serine/arginine-rich splicing factor 3 OS=Homo sapiens GN=SRSF3 PE=1 SV=1	sp|P84103|SRSF3_HUMAN	19 kDa	6	4
V-type proton ATPase subunit B, brain isoform OS=Homo sapiens GN=ATP6V1B2 PE=1 SV=3	sp|P21281|VATB2_HUMAN	57 kDa	15	15
Pyrroline-5-carboxylate reductase 1, mitochondrial OS=Homo sapiens GN=PYCR1 PE=1 SV=2	sp|P32322|P5CR1_HUMAN	33 kDa	3	0
ATP synthase subunit O, mitochondrial OS=Homo sapiens GN=ATP5O PE=1 SV=1	sp|P48047|ATPO_HUMAN	23 kDa	3	6
ADP-ribosylation factor 6 OS=Homo sapiens GN=ARF6 PE=1 SV=2	sp|P62330|ARF6_HUMAN	20 kDa	4	4
60S ribosomal protein L28 OS=Homo sapiens GN=RPL28 PE=1 SV=3	sp|P46779|RL28_HUMAN	16 kDa	21	14
Peptidyl-prolyl cis-trans isomerase A OS=Homo sapiens GN=PPIA PE=1 SV=2	sp|P62937|PPIA_HUMAN	18 kDa	15	12
60S ribosomal protein L21 OS=Homo sapiens GN=RPL21 PE=1 SV=2	sp|P46778|RL21_HUMAN	19 kDa	29	21
YTH domain-containing family protein 2 OS=Homo sapiens GN=YTHDF2 PE=1 SV=2	sp|Q9Y5A9|YTHD2_HUMAN	62 kDa	4	5
40S ribosomal protein S9 OS=Homo sapiens GN=RPS9 PE=1 SV=3	sp|P46781|RS9_HUMAN	23 kDa	28	15
40S ribosomal protein S5 OS=Homo sapiens GN=RPS5 PE=1 SV=4	sp|P46782|RS5_HUMAN	23 kDa	15	16
Interleukin enhancer-binding factor 3 OS=Homo sapiens GN=ILF3 PE=1 SV=3	sp|Q12906|ILF3_HUMAN	95 kDa	31	22
Cleavage and polyadenylation specificity factor subunit 1 OS=Homo sapiens GN=CPSF1 PE=1 SV=2	sp|Q10570|CPSF1_HUMAN	161 kDa	12	9
Non-POU domain-containing octamer-binding protein OS=Homo sapiens GN=NONO PE=1 SV=4	sp|Q15233|NONO_HUMAN	54 kDa	6	13
Pre-mRNA-processing factor 6 OS=Homo sapiens GN=PRPF6 PE=1 SV=1	sp|O94906|PRP6_HUMAN	107 kDa	4	5
Tubulointerstitial nephritis antigen-like OS=Homo sapiens GN=TINAGL1 PE=1 SV=1	sp|Q9GZM7|TINAL_HUMAN	52 kDa	0	4
Importin subunit alpha-7 OS=Homo sapiens GN=KPNA6 PE=1 SV=1	sp|O60684|IMA7_HUMAN	60 kDa	9	0
NADH dehydrogenase [ubiquinone] 1 alpha subcomplex subunit 10, mitochondrial OS=Homo sapiens GN=NDUFA10 PE=1 SV=1	sp|O95299|NDUAA_HUMAN	41 kDa	5	6
Elongation factor 1-delta OS=Homo sapiens GN=EEF1D PE=1 SV=5	sp|P29692|EF1D_HUMAN	31 kDa	10	10
Annexin A11 OS=Homo sapiens GN=ANXA11 PE=1 SV=1	sp|P50995|ANX11_HUMAN	54 kDa	4	2
Transcription activator BRG1 OS=Homo sapiens GN=SMARCA4 PE=1 SV=2	sp|P51532|SMCA4_HUMAN	185 kDa	0	4
Ubiquitin carboxyl-terminal hydrolase 10 OS=Homo sapiens GN=USP10 PE=1 SV=2	sp|Q14694|UBP10_HUMAN	87 kDa	7	4
DNA damage-binding protein 1 OS=Homo sapiens GN=DDB1 PE=1 SV=1	sp|Q16531|DDB1_HUMAN	127 kDa	2	0
Extended synaptotagmin-1 OS=Homo sapiens GN=ESYT1 PE=1 SV=1	sp|Q9BSJ8|ESYT1_HUMAN	123 kDa	6	5
Omega-amidase NIT2 OS=Homo sapiens GN=NIT2 PE=1 SV=1	sp|Q9NQR4|NIT2_HUMAN	31 kDa	15	11
Dolichol-phosphate mannosyltransferase subunit 1 OS=Homo sapiens GN=DPM1 PE=1 SV=1	sp|O60762|DPM1_HUMAN	30 kDa	4	4
Proteasome assembly chaperone 1 OS=Homo sapiens GN=PSMG1 PE=1 SV=1	sp|O95456|PSMG1_HUMAN	33 kDa	5	5
Small nuclear ribonucleoprotein-associated proteins B and B' OS=Homo sapiens GN=SNRPB PE=1 SV=2	sp|P14678|RSMB_HUMAN (+1)	25 kDa	4	4
Gasdermin-D OS=Homo sapiens GN=GSDMD PE=1 SV=1	sp|P57764|GSDMD_HUMAN	53 kDa	4	4
General transcription factor II-I OS=Homo sapiens GN=GTF2I PE=1 SV=2	sp|P78347|GTF2I_HUMAN	112 kDa	5	4
Nuclear pore complex protein Nup160 OS=Homo sapiens GN=NUP160 PE=1 SV=3	sp|Q12769|NU160_HUMAN	162 kDa	4	3
Skin-specific protein 32 OS=Homo sapiens GN=XP32 PE=1 SV=1	sp|Q5T750|XP32_HUMAN	26 kDa	2	0
AP-2 complex subunit mu OS=Homo sapiens GN=AP2M1 PE=1 SV=2	sp|Q96CW1|AP2M1_HUMAN	50 kDa	12	7
ATP-binding cassette sub-family F member 3 OS=Homo sapiens GN=ABCF3 PE=1 SV=2	sp|Q9NUQ8|ABCF3_HUMAN	80 kDa	8	4
BRCA2 and CDKN1A-interacting protein OS=Homo sapiens GN=BCCIP PE=1 SV=1	sp|Q9P287|BCCIP_HUMAN	36 kDa	2	2
Signal recognition particle subunit SRP68 OS=Homo sapiens GN=SRP68 PE=1 SV=2	sp|Q9UHB9|SRP68_HUMAN	71 kDa	11	6
Dihydrofolate reductase OS=Homo sapiens GN=DHFR PE=1 SV=2	sp|P00374|DYR_HUMAN	21 kDa	2	0
Protein S100-A9 OS=Homo sapiens GN=S100A9 PE=1 SV=1	sp|P06702|S10A9_HUMAN	13 kDa	2	5
Alpha-actinin-1 OS=Homo sapiens GN=ACTN1 PE=1 SV=2	sp|P12814|ACTN1_HUMAN	103 kDa	2	3
Proteasome subunit alpha type-1 OS=Homo sapiens GN=PSMA1 PE=1 SV=1	sp|P25786|PSA1_HUMAN	30 kDa	2	2
Replication factor C subunit 2 OS=Homo sapiens GN=RFC2 PE=1 SV=3	sp|P35250|RFC2_HUMAN	39 kDa	2	0
Ribonuclease P protein subunit p30 OS=Homo sapiens GN=RPP30 PE=1 SV=1	sp|P78346|RPP30_HUMAN	29 kDa	3	3
Protein phosphatase 1 regulatory subunit 7 OS=Homo sapiens GN=PPP1R7 PE=1 SV=1	sp|Q15435|PP1R7_HUMAN	42 kDa	5	4
Acylglycerol kinase, mitochondrial OS=Homo sapiens GN=AGK PE=1 SV=2	sp|Q53H12|AGK_HUMAN	47 kDa	2	2
EF-hand domain-containing protein D2 OS=Homo sapiens GN=EFHD2 PE=1 SV=1	sp|Q96C19|EFHD2_HUMAN	27 kDa	2	0
MMS19 nucleotide excision repair protein homolog OS=Homo sapiens GN=MMS19 PE=1 SV=2	sp|Q96T76|MMS19_HUMAN	113 kDa	2	3
Nuclear pore complex protein Nup85 OS=Homo sapiens GN=NUP85 PE=1 SV=1	sp|Q9BW27|NUP85_HUMAN	75 kDa	3	0
L-2-hydroxyglutarate dehydrogenase, mitochondrial OS=Homo sapiens GN=L2HGDH PE=1 SV=3	sp|Q9H9P8|L2HDH_HUMAN	50 kDa	2	2
Synembryn-A OS=Homo sapiens GN=RIC8A PE=1 SV=3	sp|Q9NPQ8|RIC8A_HUMAN	60 kDa	0	3
Translation initiation factor eIF-2B subunit gamma OS=Homo sapiens GN=EIF2B3 PE=1 SV=1	sp|Q9NR50|EI2BG_HUMAN	50 kDa	2	2
2'-5'-oligoadenylate synthase 3 OS=Homo sapiens GN=OAS3 PE=1 SV=3	sp|Q9Y6K5|OAS3_HUMAN	121 kDa	4	0
GTP-binding protein 10 OS=Homo sapiens GN=GTPBP10 PE=1 SV=1	sp|A4D1E9|GTPBA_HUMAN	43 kDa	3	2
Gamma-glutamylcyclotransferase OS=Homo sapiens GN=GGCT PE=1 SV=1	sp|O75223|GGCT_HUMAN	21 kDa	4	3
Cystatin-A OS=Homo sapiens GN=CSTA PE=1 SV=1	sp|P01040|CYTA_HUMAN	11 kDa	0	3
Diacylglycerol kinase alpha OS=Homo sapiens GN=DGKA PE=1 SV=3	sp|P23743|DGKA_HUMAN	83 kDa	4	6
Succinate dehydrogenase [ubiquinone] flavoprotein subunit, mitochondrial OS=Homo sapiens GN=SDHA PE=1 SV=2	sp|P31040|SDHA_HUMAN	73 kDa	3	0
Dimethyladenosine transferase 1, mitochondrial OS=Homo sapiens GN=TFB1M PE=1 SV=1	sp|Q8WVM0|TFB1M_HUMAN	40 kDa	6	5
E3 ubiquitin-protein ligase Itchy homolog OS=Homo sapiens GN=ITCH PE=1 SV=2	sp|Q96J02|ITCH_HUMAN	103 kDa	7	8
Methylcrotonoyl-CoA carboxylase subunit alpha, mitochondrial OS=Homo sapiens GN=MCCC1 PE=1 SV=3	sp|Q96RQ3|MCCA_HUMAN	80 kDa	3	3
Aminopeptidase B OS=Homo sapiens GN=RNPEP PE=1 SV=2	sp|Q9H4A4|AMPB_HUMAN	73 kDa	12	11
26S proteasome regulatory subunit 6A OS=Homo sapiens GN=PSMC3 PE=1 SV=3	sp|P17980|PRS6A_HUMAN	49 kDa	18	24
Ras GTPase-activating-like protein IQGAP1 OS=Homo sapiens GN=IQGAP1 PE=1 SV=1	sp|P46940|IQGA1_HUMAN	189 kDa	9	9
Nucleoporin SEH1 OS=Homo sapiens GN=SEH1L PE=1 SV=3	sp|Q96EE3|SEH1_HUMAN	40 kDa	7	6
Coatomer subunit delta OS=Homo sapiens GN=ARCN1 PE=1 SV=1	sp|P48444|COPD_HUMAN	57 kDa	3	3
Hydroxysteroid dehydrogenase-like protein 2 OS=Homo sapiens GN=HSDL2 PE=1 SV=1	sp|Q6YN16|HSDL2_HUMAN	45 kDa	7	7
Splicing factor U2AF 65 kDa subunit OS=Homo sapiens GN=U2AF2 PE=1 SV=4	sp|P26368|U2AF2_HUMAN	54 kDa	4	4
Protein S100-A11 OS=Homo sapiens GN=S100A11 PE=1 SV=2	sp|P31949|S10AB_HUMAN	12 kDa	9	8
Phosphoribosyl pyrophosphate synthase-associated protein 1 OS=Homo sapiens GN=PRPSAP1 PE=1 SV=2	sp|Q14558|KPRA_HUMAN	39 kDa	2	3
3-hydroxyacyl-CoA dehydrogenase type-2 OS=Homo sapiens GN=HSD17B10 PE=1 SV=3	sp|Q99714|HCD2_HUMAN	27 kDa	17	14
Putative helicase MOV-10 OS=Homo sapiens GN=MOV10 PE=1 SV=2	sp|Q9HCE1|MOV10_HUMAN	114 kDa	14	8
Obg-like ATPase 1 OS=Homo sapiens GN=OLA1 PE=1 SV=2	sp|Q9NTK5|OLA1_HUMAN	45 kDa	13	8
Eukaryotic translation initiation factor 3 subunit I OS=Homo sapiens GN=EIF3I PE=1 SV=1	sp|Q13347|EIF3I_HUMAN	37 kDa	16	18
Mitochondrial-processing peptidase subunit beta OS=Homo sapiens GN=PMPCB PE=1 SV=2	sp|O75439|MPPB_HUMAN	54 kDa	11	5
Eukaryotic translation initiation factor 2 subunit 2 OS=Homo sapiens GN=EIF2S2 PE=1 SV=2	sp|P20042|IF2B_HUMAN	38 kDa	7	2
Histone deacetylase 1 OS=Homo sapiens GN=HDAC1 PE=1 SV=1	sp|Q13547|HDAC1_HUMAN	55 kDa	8	7
45 kDa calcium-binding protein OS=Homo sapiens GN=SDF4 PE=1 SV=1	sp|Q9BRK5|CAB45_HUMAN	42 kDa	3	2
Tubulin-specific chaperone D OS=Homo sapiens GN=TBCD PE=1 SV=2	sp|Q9BTW9|TBCD_HUMAN	133 kDa	2	0
Threonine--tRNA ligase, mitochondrial OS=Homo sapiens GN=TARS2 PE=1 SV=1	sp|Q9BW92|SYTM_HUMAN	81 kDa	7	4
Serine/threonine-protein kinase 24 OS=Homo sapiens GN=STK24 PE=1 SV=1	sp|Q9Y6E0|STK24_HUMAN	49 kDa	3	0
DNA mismatch repair protein Msh6 OS=Homo sapiens GN=MSH6 PE=1 SV=2	sp|P52701|MSH6_HUMAN	153 kDa	13	9
Large neutral amino acids transporter small subunit 1 OS=Homo sapiens GN=SLC7A5 PE=1 SV=2	sp|Q01650|LAT1_HUMAN	55 kDa	2	3
Leucine-rich repeat-containing protein 40 OS=Homo sapiens GN=LRRC40 PE=1 SV=1	sp|Q9H9A6|LRC40_HUMAN	68 kDa	7	4
60S ribosomal protein L37a OS=Homo sapiens GN=RPL37A PE=1 SV=2	sp|P61513|RL37A_HUMAN	10 kDa	7	5
Transformer-2 protein homolog beta OS=Homo sapiens GN=TRA2B PE=1 SV=1	sp|P62995|TRA2B_HUMAN	34 kDa	10	6
Adenylosuccinate synthetase isozyme 2 OS=Homo sapiens GN=ADSS PE=1 SV=3	sp|P30520|PURA2_HUMAN	50 kDa	14	11
Casein kinase I isoform alpha OS=Homo sapiens GN=CSNK1A1 PE=1 SV=2	sp|P48729|KC1A_HUMAN	39 kDa	6	8
Cullin-4A OS=Homo sapiens GN=CUL4A PE=1 SV=3	sp|Q13619|CUL4A_HUMAN	88 kDa	11	8
60S ribosomal protein L22 OS=Homo sapiens GN=RPL22 PE=1 SV=2	sp|P35268|RL22_HUMAN	15 kDa	10	8
Isocitrate dehydrogenase [NAD] subunit alpha, mitochondrial OS=Homo sapiens GN=IDH3A PE=1 SV=1	sp|P50213|IDH3A_HUMAN	40 kDa	3	5
Regulator of chromosome condensation OS=Homo sapiens GN=RCC1 PE=1 SV=1	sp|P18754|RCC1_HUMAN	45 kDa	12	10
Peptidyl-prolyl cis-trans isomerase B OS=Homo sapiens GN=PPIB PE=1 SV=2	sp|P23284|PPIB_HUMAN	24 kDa	8	7
Serpin B6 OS=Homo sapiens GN=SERPINB6 PE=1 SV=3	sp|P35237|SPB6_HUMAN	43 kDa	4	5
Serine/threonine-protein kinase OSR1 OS=Homo sapiens GN=OXSR1 PE=1 SV=1	sp|O95747|OXSR1_HUMAN	58 kDa	2	5
5'-nucleotidase domain-containing protein 1 OS=Homo sapiens GN=NT5DC1 PE=1 SV=1	sp|Q5TFE4|NT5D1_HUMAN	52 kDa	16	14
Proteasome subunit alpha type-5 OS=Homo sapiens GN=PSMA5 PE=1 SV=3	sp|P28066|PSA5_HUMAN	26 kDa	12	10
Protein NDRG1 OS=Homo sapiens GN=NDRG1 PE=1 SV=1	sp|Q92597|NDRG1_HUMAN	43 kDa	5	9
Annexin A1 OS=Homo sapiens GN=ANXA1 PE=1 SV=2	sp|P04083|ANXA1_HUMAN	39 kDa	8	7
RNA-binding protein Raly OS=Homo sapiens GN=RALY PE=1 SV=1	sp|Q9UKM9|RALY_HUMAN	32 kDa	22	13
60S ribosomal protein L24 OS=Homo sapiens GN=RPL24 PE=1 SV=1	sp|P83731|RL24_HUMAN	18 kDa	16	15
Alpha-2-HS-glycoprotein OS=Homo sapiens GN=AHSG PE=1 SV=1	sp|P02765|FETUA_HUMAN	39 kDa	5	4
Guanine nucleotide-binding protein G(I)/G(S)/G(T) subunit beta-1 OS=Homo sapiens GN=GNB1 PE=1 SV=3	sp|P62873|GBB1_HUMAN	37 kDa	19	15
26S proteasome non-ATPase regulatory subunit 1 OS=Homo sapiens GN=PSMD1 PE=1 SV=2	sp|Q99460|PSMD1_HUMAN	106 kDa	3	3
60S ribosomal protein L6 OS=Homo sapiens GN=RPL6 PE=1 SV=3	sp|Q02878|RL6_HUMAN	33 kDa	21	8
40S ribosomal protein S15 OS=Homo sapiens GN=RPS15 PE=1 SV=2	sp|P62841|RS15_HUMAN	17 kDa	14	11
tRNA (cytosine(34)-C(5))-methyltransferase OS=Homo sapiens GN=NSUN2 PE=1 SV=2	sp|Q08J23|NSUN2_HUMAN	86 kDa	15	13
60S ribosomal protein L14 OS=Homo sapiens GN=RPL14 PE=1 SV=4	sp|P50914|RL14_HUMAN	23 kDa	26	22
Mitochondrial glutamate carrier 1 OS=Homo sapiens GN=SLC25A22 PE=1 SV=1	sp|Q9H936|GHC1_HUMAN	34 kDa	10	7
Dihydrolipoyllysine-residue acetyltransferase component of pyruvate dehydrogenase complex, mitochondrial OS=Homo sapiens GN=DLAT PE=1 SV=3	sp|P10515|ODP2_HUMAN	69 kDa	99	81
Integrin beta-4 OS=Homo sapiens GN=ITGB4 PE=1 SV=5	sp|P16144|ITB4_HUMAN	202 kDa	18	12
ADP-ribosylation factor 1 OS=Homo sapiens GN=ARF1 PE=1 SV=2	sp|P84077|ARF1_HUMAN	21 kDa	9	10
Interleukin enhancer-binding factor 2 OS=Homo sapiens GN=ILF2 PE=1 SV=2	sp|Q12905|ILF2_HUMAN	43 kDa	2	3
Unconventional myosin-Id OS=Homo sapiens GN=MYO1D PE=1 SV=2	sp|O94832|MYO1D_HUMAN	116 kDa	11	11
Guanine nucleotide-binding protein-like 1 OS=Homo sapiens GN=GNL1 PE=1 SV=2	sp|P36915|GNL1_HUMAN	69 kDa	9	8
N-alpha-acetyltransferase 15, NatA auxiliary subunit OS=Homo sapiens GN=NAA15 PE=1 SV=1	sp|Q9BXJ9|NAA15_HUMAN	101 kDa	5	3
LanC-like protein 2 OS=Homo sapiens GN=LANCL2 PE=1 SV=1	sp|Q9NS86|LANC2_HUMAN	51 kDa	10	7
Hypoxia up-regulated protein 1 OS=Homo sapiens GN=HYOU1 PE=1 SV=1	sp|Q9Y4L1|HYOU1_HUMAN	111 kDa	6	0
Alkyldihydroxyacetonephosphate synthase, peroxisomal OS=Homo sapiens GN=AGPS PE=1 SV=1	sp|O00116|ADAS_HUMAN	73 kDa	7	6
Ubiquitin carboxyl-terminal hydrolase 14 OS=Homo sapiens GN=USP14 PE=1 SV=3	sp|P54578|UBP14_HUMAN	56 kDa	6	8
Triosephosphate isomerase OS=Homo sapiens GN=TPI1 PE=1 SV=3	sp|P60174|TPIS_HUMAN	31 kDa	4	0
Eukaryotic translation initiation factor 5A-1 OS=Homo sapiens GN=EIF5A PE=1 SV=2	sp|P63241|IF5A1_HUMAN (+1)	17 kDa	3	0
Protein-tyrosine kinase 2-beta OS=Homo sapiens GN=PTK2B PE=1 SV=2	sp|Q14289|FAK2_HUMAN	116 kDa	8	5
Keratinocyte proline-rich protein OS=Homo sapiens GN=KPRP PE=1 SV=1	sp|Q5T749|KPRP_HUMAN	64 kDa	19	10
Pescadillo homolog OS=Homo sapiens GN=PES1 PE=1 SV=1	sp|O00541|PESC_HUMAN	68 kDa	17	10
Apoptosis-inducing factor 1, mitochondrial OS=Homo sapiens GN=AIFM1 PE=1 SV=1	sp|O95831|AIFM1_HUMAN	67 kDa	5	4
Bifunctional coenzyme A synthase OS=Homo sapiens GN=COASY PE=1 SV=4	sp|Q13057|COASY_HUMAN	62 kDa	8	8
Desmocollin-3 OS=Homo sapiens GN=DSC3 PE=1 SV=3	sp|Q14574|DSC3_HUMAN	100 kDa	5	3
Filaggrin-2 OS=Homo sapiens GN=FLG2 PE=1 SV=1	sp|Q5D862|FILA2_HUMAN	248 kDa	14	3
Monofunctional C1-tetrahydrofolate synthase, mitochondrial OS=Homo sapiens GN=MTHFD1L PE=1 SV=1	sp|Q6UB35|C1TM_HUMAN	106 kDa	11	8
Plakophilin-4 OS=Homo sapiens GN=PKP4 PE=1 SV=2	sp|Q99569|PKP4_HUMAN	132 kDa	8	7
Glycerol-3-phosphate phosphatase OS=Homo sapiens GN=PGP PE=1 SV=1	sp|A6NDG6|PGP_HUMAN	34 kDa	2	2
Beta-adrenergic receptor kinase 1 OS=Homo sapiens GN=GRK2 PE=1 SV=2	sp|P25098|ARBK1_HUMAN	80 kDa	3	2
Protein disulfide-isomerase A4 OS=Homo sapiens GN=PDIA4 PE=1 SV=2	sp|P13667|PDIA4_HUMAN	73 kDa	0	2
Matrin-3 OS=Homo sapiens GN=MATR3 PE=1 SV=2	sp|P43243|MATR3_HUMAN	95 kDa	4	4
Kinesin-like protein KIF2C OS=Homo sapiens GN=KIF2C PE=1 SV=2	sp|Q99661|KIF2C_HUMAN	81 kDa	8	4
Centromere-associated protein E OS=Homo sapiens GN=CENPE PE=1 SV=2	sp|Q02224|CENPE_HUMAN	316 kDa	2	0
AP-3 complex subunit mu-1 OS=Homo sapiens GN=AP3M1 PE=1 SV=1	sp|Q9Y2T2|AP3M1_HUMAN	47 kDa	0	2
Serine/threonine-protein kinase VRK1 OS=Homo sapiens GN=VRK1 PE=1 SV=1	sp|Q99986|VRK1_HUMAN	45 kDa	6	2
Polymerase delta-interacting protein 2 OS=Homo sapiens GN=POLDIP2 PE=1 SV=1	sp|Q9Y2S7|PDIP2_HUMAN	42 kDa	5	3
Unconventional myosin-Ic OS=Homo sapiens GN=MYO1C PE=1 SV=4	sp|O00159|MYO1C_HUMAN	122 kDa	18	12
ATP-dependent RNA helicase DHX36 OS=Homo sapiens GN=DHX36 PE=1 SV=2	sp|Q9H2U1|DHX36_HUMAN	115 kDa	19	10
Reticulocalbin-2 OS=Homo sapiens GN=RCN2 PE=1 SV=1	sp|Q14257|RCN2_HUMAN	37 kDa	5	7
Anillin OS=Homo sapiens GN=ANLN PE=1 SV=2	sp|Q9NQW6|ANLN_HUMAN	124 kDa	5	3
Actin-related protein 2/3 complex subunit 1B OS=Homo sapiens GN=ARPC1B PE=1 SV=3	sp|O15143|ARC1B_HUMAN	41 kDa	7	9
DNA topoisomerase 2-alpha OS=Homo sapiens GN=TOP2A PE=1 SV=3	sp|P11388|TOP2A_HUMAN	174 kDa	15	11
Protein-glutamine gamma-glutamyltransferase 2 OS=Homo sapiens GN=TGM2 PE=1 SV=2	sp|P21980|TGM2_HUMAN	77 kDa	3	2
Mini-chromosome maintenance complex-binding protein OS=Homo sapiens GN=MCMBP PE=1 SV=2	sp|Q9BTE3|MCMBP_HUMAN	73 kDa	2	4
Nucleophosmin OS=Homo sapiens GN=NPM1 PE=1 SV=2	sp|P06748|NPM_HUMAN	33 kDa	27	18
Tricarboxylate transport protein, mitochondrial OS=Homo sapiens GN=SLC25A1 PE=1 SV=2	sp|P53007|TXTP_HUMAN	34 kDa	9	7
Bifunctional glutamate/proline--tRNA ligase OS=Homo sapiens GN=EPRS PE=1 SV=5	sp|P07814|SYEP_HUMAN	171 kDa	22	24
Vacuolar protein sorting-associated protein 26A OS=Homo sapiens GN=VPS26A PE=1 SV=2	sp|O75436|VP26A_HUMAN	38 kDa	18	14
Glutamine--tRNA ligase OS=Homo sapiens GN=QARS PE=1 SV=1	sp|P47897|SYQ_HUMAN	88 kDa	9	11
Acetyl-CoA carboxylase 1 OS=Homo sapiens GN=ACACA PE=1 SV=2	sp|Q13085|ACACA_HUMAN	266 kDa	6	7
Histone H1.2 OS=Homo sapiens GN=HIST1H1C PE=1 SV=2	sp|P16403|H12_HUMAN	21 kDa	27	20
60S ribosomal protein L38 OS=Homo sapiens GN=RPL38 PE=1 SV=2	sp|P63173|RL38_HUMAN	8 kDa	7	6
Vacuolar protein sorting-associated protein 35 OS=Homo sapiens GN=VPS35 PE=1 SV=2	sp|Q96QK1|VPS35_HUMAN	92 kDa	2	4
Ubiquitin carboxyl-terminal hydrolase 7 OS=Homo sapiens GN=USP7 PE=1 SV=2	sp|Q93009|UBP7_HUMAN	128 kDa	11	10
NADH dehydrogenase [ubiquinone] iron-sulfur protein 2, mitochondrial OS=Homo sapiens GN=NDUFS2 PE=1 SV=2	sp|O75306|NDUS2_HUMAN	53 kDa	6	7
Probable ATP-dependent RNA helicase DDX6 OS=Homo sapiens GN=DDX6 PE=1 SV=2	sp|P26196|DDX6_HUMAN	54 kDa	10	9
Adenylosuccinate lyase OS=Homo sapiens GN=ADSL PE=1 SV=2	sp|P30566|PUR8_HUMAN	55 kDa	5	6
Elongation factor G, mitochondrial OS=Homo sapiens GN=GFM1 PE=1 SV=2	sp|Q96RP9|EFGM_HUMAN	83 kDa	23	18
Signal transducer and activator of transcription 3 OS=Homo sapiens GN=STAT3 PE=1 SV=2	sp|P40763|STAT3_HUMAN	88 kDa	10	4
Dihydrolipoyl dehydrogenase, mitochondrial OS=Homo sapiens GN=DLD PE=1 SV=2	sp|P09622|DLDH_HUMAN	54 kDa	8	7
40S ribosomal protein S12 OS=Homo sapiens GN=RPS12 PE=1 SV=3	sp|P25398|RS12_HUMAN	15 kDa	13	12
Mitochondrial-processing peptidase subunit alpha OS=Homo sapiens GN=PMPCA PE=1 SV=2	sp|Q10713|MPPA_HUMAN	58 kDa	5	3
Adenosylhomocysteinase 3 OS=Homo sapiens GN=AHCYL2 PE=1 SV=1	sp|Q96HN2|SAHH3_HUMAN	67 kDa	6	0
Fermitin family homolog 1 OS=Homo sapiens GN=FERMT1 PE=1 SV=1	sp|Q9BQL6|FERM1_HUMAN	77 kDa	4	7
Interferon regulatory factor 6 OS=Homo sapiens GN=IRF6 PE=1 SV=1	sp|O14896|IRF6_HUMAN	53 kDa	11	7
Long-chain-fatty-acid--CoA ligase 3 OS=Homo sapiens GN=ACSL3 PE=1 SV=3	sp|O95573|ACSL3_HUMAN	80 kDa	6	7
DNA mismatch repair protein Msh2 OS=Homo sapiens GN=MSH2 PE=1 SV=1	sp|P43246|MSH2_HUMAN	105 kDa	13	14
GDP-L-fucose synthase OS=Homo sapiens GN=TSTA3 PE=1 SV=1	sp|Q13630|FCL_HUMAN	36 kDa	10	7
Caveolae-associated protein 1 OS=Homo sapiens GN=CAVIN1 PE=1 SV=1	sp|Q6NZI2|CAVN1_HUMAN	43 kDa	6	4
Alcohol dehydrogenase [NADP(+)] OS=Homo sapiens GN=AKR1A1 PE=1 SV=3	sp|P14550|AK1A1_HUMAN	37 kDa	14	17
Ras-related protein Rab-10 OS=Homo sapiens GN=RAB10 PE=1 SV=1	sp|P61026|RAB10_HUMAN	23 kDa	10	8
Arginine and glutamate-rich protein 1 OS=Homo sapiens GN=ARGLU1 PE=1 SV=1	sp|Q9NWB6|ARGL1_HUMAN	33 kDa	7	3
Heterogeneous nuclear ribonucleoproteins C1/C2 OS=Homo sapiens GN=HNRNPC PE=1 SV=4	sp|P07910|HNRPC_HUMAN	34 kDa	35	29
Mitotic checkpoint protein BUB3 OS=Homo sapiens GN=BUB3 PE=1 SV=1	sp|O43684|BUB3_HUMAN	37 kDa	11	13
Mitochondrial intermediate peptidase OS=Homo sapiens GN=MIPEP PE=1 SV=2	sp|Q99797|MIPEP_HUMAN	81 kDa	8	3
Hydroxyacyl-coenzyme A dehydrogenase, mitochondrial OS=Homo sapiens GN=HADH PE=1 SV=3	sp|Q16836|HCDH_HUMAN	34 kDa	7	7
Pachytene checkpoint protein 2 homolog OS=Homo sapiens GN=TRIP13 PE=1 SV=2	sp|Q15645|PCH2_HUMAN	49 kDa	4	5
60S ribosomal protein L23a OS=Homo sapiens GN=RPL23A PE=1 SV=1	sp|P62750|RL23A_HUMAN	18 kDa	24	20
YTH domain-containing family protein 3 OS=Homo sapiens GN=YTHDF3 PE=1 SV=1	sp|Q7Z739|YTHD3_HUMAN	64 kDa	10	9
Purine nucleoside phosphorylase OS=Homo sapiens GN=PNP PE=1 SV=2	sp|P00491|PNPH_HUMAN	32 kDa	11	10
40S ribosomal protein S7 OS=Homo sapiens GN=RPS7 PE=1 SV=1	sp|P62081|RS7_HUMAN	22 kDa	19	15
Phosphoglycerate mutase 1 OS=Homo sapiens GN=PGAM1 PE=1 SV=2	sp|P18669|PGAM1_HUMAN	29 kDa	26	20
Cytosolic acyl coenzyme A thioester hydrolase OS=Homo sapiens GN=ACOT7 PE=1 SV=3	sp|O00154|BACH_HUMAN	42 kDa	21	18
Pre-mRNA-processing-splicing factor 8 OS=Homo sapiens GN=PRPF8 PE=1 SV=2	sp|Q6P2Q9|PRP8_HUMAN	274 kDa	29	26
tRNA-splicing ligase RtcB homolog OS=Homo sapiens GN=RTCB PE=1 SV=1	sp|Q9Y3I0|RTCB_HUMAN	55 kDa	25	34
60S ribosomal protein L8 OS=Homo sapiens GN=RPL8 PE=1 SV=2	sp|P62917|RL8_HUMAN	28 kDa	35	26
SWI/SNF-related matrix-associated actin-dependent regulator of chromatin subfamily A member 5 OS=Homo sapiens GN=SMARCA5 PE=1 SV=1	sp|O60264|SMCA5_HUMAN	122 kDa	18	12
60S ribosomal protein L9 OS=Homo sapiens GN=RPL9 PE=1 SV=1	sp|P32969|RL9_HUMAN	22 kDa	17	9
Serine/threonine-protein phosphatase PP1-beta catalytic subunit OS=Homo sapiens GN=PPP1CB PE=1 SV=3	sp|P62140|PP1B_HUMAN	37 kDa	11	10
Peroxiredoxin-2 OS=Homo sapiens GN=PRDX2 PE=1 SV=5	sp|P32119|PRDX2_HUMAN	22 kDa	5	0
RNA-binding motif protein, X chromosome OS=Homo sapiens GN=RBMX PE=1 SV=3	sp|P38159|RBMX_HUMAN	42 kDa	16	16
Isoleucine--tRNA ligase, mitochondrial OS=Homo sapiens GN=IARS2 PE=1 SV=2	sp|Q9NSE4|SYIM_HUMAN	114 kDa	9	5
Protein arginine N-methyltransferase 3 OS=Homo sapiens GN=PRMT3 PE=1 SV=3	sp|O60678|ANM3_HUMAN	60 kDa	5	4
Neutral amino acid transporter B(0) OS=Homo sapiens GN=SLC1A5 PE=1 SV=2	sp|Q15758|AAAT_HUMAN	57 kDa	2	4
Serpin B13 OS=Homo sapiens GN=SERPINB13 PE=1 SV=2	sp|Q9UIV8|SPB13_HUMAN	44 kDa	4	2
Eukaryotic translation initiation factor 3 subunit C-like protein OS=Homo sapiens GN=EIF3CL PE=3 SV=1	sp|B5ME19|EIFCL_HUMAN (+1)	105 kDa	7	5
Methionine--tRNA ligase, cytoplasmic OS=Homo sapiens GN=MARS PE=1 SV=2	sp|P56192|SYMC_HUMAN	101 kDa	6	4
Alanine--tRNA ligase, mitochondrial OS=Homo sapiens GN=AARS2 PE=1 SV=1	sp|Q5JTZ9|SYAM_HUMAN	107 kDa	8	4
Heterogeneous nuclear ribonucleoprotein Q OS=Homo sapiens GN=SYNCRIP PE=1 SV=2	sp|O60506|HNRPQ_HUMAN	70 kDa	28	20
Prolyl endopeptidase OS=Homo sapiens GN=PREP PE=1 SV=2	sp|P48147|PPCE_HUMAN	81 kDa	4	5
Dolichyl-diphosphooligosaccharide--protein glycosyltransferase 48 kDa subunit OS=Homo sapiens GN=DDOST PE=1 SV=4	sp|P39656|OST48_HUMAN	51 kDa	10	16
Schlafen family member 5 OS=Homo sapiens GN=SLFN5 PE=1 SV=1	sp|Q08AF3|SLFN5_HUMAN	101 kDa	4	3
Glutamate--cysteine ligase regulatory subunit OS=Homo sapiens GN=GCLM PE=1 SV=1	sp|P48507|GSH0_HUMAN	31 kDa	5	4
Delta(24)-sterol reductase OS=Homo sapiens GN=DHCR24 PE=1 SV=2	sp|Q15392|DHC24_HUMAN	60 kDa	3	3
Cathepsin D OS=Homo sapiens GN=CTSD PE=1 SV=1	sp|P07339|CATD_HUMAN	45 kDa	4	3
ATP-binding cassette sub-family F member 1 OS=Homo sapiens GN=ABCF1 PE=1 SV=2	sp|Q8NE71|ABCF1_HUMAN	96 kDa	21	9
AP-2 complex subunit beta OS=Homo sapiens GN=AP2B1 PE=1 SV=1	sp|P63010|AP2B1_HUMAN	105 kDa	10	10
Gamma-interferon-inducible protein 16 OS=Homo sapiens GN=IFI16 PE=1 SV=3	sp|Q16666|IF16_HUMAN	88 kDa	24	21
rRNA 2'-O-methyltransferase fibrillarin OS=Homo sapiens GN=FBL PE=1 SV=2	sp|P22087|FBRL_HUMAN	34 kDa	29	24
Phosphoacetylglucosamine mutase OS=Homo sapiens GN=PGM3 PE=1 SV=1	sp|O95394|AGM1_HUMAN	60 kDa	7	2
Leucine--tRNA ligase, cytoplasmic OS=Homo sapiens GN=LARS PE=1 SV=2	sp|Q9P2J5|SYLC_HUMAN	134 kDa	9	7
Peroxiredoxin-6 OS=Homo sapiens GN=PRDX6 PE=1 SV=3	sp|P30041|PRDX6_HUMAN	25 kDa	11	14
Pyrroline-5-carboxylate reductase 2 OS=Homo sapiens GN=PYCR2 PE=1 SV=1	sp|Q96C36|P5CR2_HUMAN	34 kDa	8	8
AP-1 complex subunit mu-2 OS=Homo sapiens GN=AP1M2 PE=1 SV=4	sp|Q9Y6Q5|AP1M2_HUMAN	48 kDa	13	11
Protein S100-A8 OS=Homo sapiens GN=S100A8 PE=1 SV=1	sp|P05109|S10A8_HUMAN	11 kDa	5	4
Dynamin-like 120 kDa protein, mitochondrial OS=Homo sapiens GN=OPA1 PE=1 SV=3	sp|O60313|OPA1_HUMAN	112 kDa	2	5
DNA replication licensing factor MCM2 OS=Homo sapiens GN=MCM2 PE=1 SV=4	sp|P49736|MCM2_HUMAN	102 kDa	41	39
Serpin H1 OS=Homo sapiens GN=SERPINH1 PE=1 SV=2	sp|P50454|SERPH_HUMAN	46 kDa	7	9
Glutamate--cysteine ligase catalytic subunit OS=Homo sapiens GN=GCLC PE=1 SV=2	sp|P48506|GSH1_HUMAN	73 kDa	11	11
60S ribosomal protein L13 OS=Homo sapiens GN=RPL13 PE=1 SV=4	sp|P26373|RL13_HUMAN	24 kDa	28	19
RNA-binding protein 39 OS=Homo sapiens GN=RBM39 PE=1 SV=2	sp|Q14498|RBM39_HUMAN	59 kDa	10	7
AP-2 complex subunit alpha-1 OS=Homo sapiens GN=AP2A1 PE=1 SV=3	sp|O95782|AP2A1_HUMAN	108 kDa	7	5
Protein arginine N-methyltransferase 1 OS=Homo sapiens GN=PRMT1 PE=1 SV=2	sp|Q99873|ANM1_HUMAN	42 kDa	30	30
60S ribosomal protein L18a OS=Homo sapiens GN=RPL18A PE=1 SV=2	sp|Q02543|RL18A_HUMAN	21 kDa	26	31
Cullin-associated NEDD8-dissociated protein 1 OS=Homo sapiens GN=CAND1 PE=1 SV=2	sp|Q86VP6|CAND1_HUMAN	136 kDa	6	4
60S ribosomal protein L30 OS=Homo sapiens GN=RPL30 PE=1 SV=2	sp|P62888|RL30_HUMAN	13 kDa	18	19
Tyrosine-protein phosphatase non-receptor type 11 OS=Homo sapiens GN=PTPN11 PE=1 SV=2	sp|Q06124|PTN11_HUMAN	68 kDa	3	0
Constitutive coactivator of PPAR-gamma-like protein 1 OS=Homo sapiens GN=FAM120A PE=1 SV=2	sp|Q9NZB2|F120A_HUMAN	122 kDa	13	7
Immunoglobulin kappa variable 2D-29 OS=Homo sapiens GN=IGKV2D-29 PE=3 SV=1	sp|A0A075B6S2|KVD29_HUMAN (+2)	13 kDa	8	0
60S ribosomal protein L17 OS=Homo sapiens GN=RPL17 PE=1 SV=3	sp|P18621|RL17_HUMAN	21 kDa	32	22
Carbonic anhydrase 2 OS=Homo sapiens GN=CA2 PE=1 SV=2	sp|P00918|CAH2_HUMAN	29 kDa	15	14
Polypyrimidine tract-binding protein 1 OS=Homo sapiens GN=PTBP1 PE=1 SV=1	sp|P26599|PTBP1_HUMAN	57 kDa	13	14
Fumarate hydratase, mitochondrial OS=Homo sapiens GN=FH PE=1 SV=3	sp|P07954|FUMH_HUMAN	55 kDa	11	12
116 kDa U5 small nuclear ribonucleoprotein component OS=Homo sapiens GN=EFTUD2 PE=1 SV=1	sp|Q15029|U5S1_HUMAN	109 kDa	18	16
Ubiquitin-60S ribosomal protein L40 OS=Homo sapiens GN=UBA52 PE=1 SV=2	sp|P62987|RL40_HUMAN	15 kDa	29	23
40S ribosomal protein S14 OS=Homo sapiens GN=RPS14 PE=1 SV=3	sp|P62263|RS14_HUMAN	16 kDa	27	26
Poly(rC)-binding protein 2 OS=Homo sapiens GN=PCBP2 PE=1 SV=1	sp|Q15366|PCBP2_HUMAN	39 kDa	19	16
HLA class I histocompatibility antigen, A-3 alpha chain OS=Homo sapiens GN=HLA-A PE=1 SV=2	sp|P04439|1A03_HUMAN	41 kDa	6	7
Enoyl-CoA hydratase, mitochondrial OS=Homo sapiens GN=ECHS1 PE=1 SV=4	sp|P30084|ECHM_HUMAN	31 kDa	13	10
Glutaminase kidney isoform, mitochondrial OS=Homo sapiens GN=GLS PE=1 SV=1	sp|O94925|GLSK_HUMAN	73 kDa	3	4
Erlin-1 OS=Homo sapiens GN=ERLIN1 PE=1 SV=1	sp|O75477|ERLN1_HUMAN	39 kDa	3	5
Calpain-2 catalytic subunit OS=Homo sapiens GN=CAPN2 PE=1 SV=6	sp|P17655|CAN2_HUMAN	80 kDa	19	23
Dolichyl-diphosphooligosaccharide--protein glycosyltransferase subunit 2 OS=Homo sapiens GN=RPN2 PE=1 SV=3	sp|P04844|RPN2_HUMAN	69 kDa	6	5
Fragile X mental retardation syndrome-related protein 1 OS=Homo sapiens GN=FXR1 PE=1 SV=3	sp|P51114|FXR1_HUMAN	70 kDa	9	7
Liprin-alpha-1 OS=Homo sapiens GN=PPFIA1 PE=1 SV=1	sp|Q13136|LIPA1_HUMAN	136 kDa	34	31
Hornerin OS=Homo sapiens GN=HRNR PE=1 SV=2	sp|Q86YZ3|HORN_HUMAN	282 kDa	42	16
E3 ubiquitin/ISG15 ligase TRIM25 OS=Homo sapiens GN=TRIM25 PE=1 SV=2	sp|Q14258|TRI25_HUMAN	71 kDa	7	12
Lysine--tRNA ligase OS=Homo sapiens GN=KARS PE=1 SV=3	sp|Q15046|SYK_HUMAN	68 kDa	16	21
Actin-related protein 2/3 complex subunit 2 OS=Homo sapiens GN=ARPC2 PE=1 SV=1	sp|O15144|ARPC2_HUMAN	34 kDa	15	13
T-complex protein 1 subunit eta OS=Homo sapiens GN=CCT7 PE=1 SV=2	sp|Q99832|TCPH_HUMAN	59 kDa	6	6
60S ribosomal protein L13a OS=Homo sapiens GN=RPL13A PE=1 SV=2	sp|P40429|RL13A_HUMAN	24 kDa	28	18
Glutamine--fructose-6-phosphate aminotransferase [isomerizing] 1 OS=Homo sapiens GN=GFPT1 PE=1 SV=3	sp|Q06210|GFPT1_HUMAN	79 kDa	14	17
Protein disulfide-isomerase OS=Homo sapiens GN=P4HB PE=1 SV=3	sp|P07237|PDIA1_HUMAN	57 kDa	8	9
Farnesyl pyrophosphate synthase OS=Homo sapiens GN=FDPS PE=1 SV=4	sp|P14324|FPPS_HUMAN	48 kDa	7	7
Cytosolic purine 5'-nucleotidase OS=Homo sapiens GN=NT5C2 PE=1 SV=1	sp|P49902|5NTC_HUMAN	65 kDa	10	5
Tyrosine-protein kinase CSK OS=Homo sapiens GN=CSK PE=1 SV=1	sp|P41240|CSK_HUMAN	51 kDa	5	5
Heterogeneous nuclear ribonucleoprotein U-like protein 1 OS=Homo sapiens GN=HNRNPUL1 PE=1 SV=2	sp|Q9BUJ2|HNRL1_HUMAN	96 kDa	30	28
Fructose-bisphosphate aldolase A OS=Homo sapiens GN=ALDOA PE=1 SV=2	sp|P04075|ALDOA_HUMAN	39 kDa	11	11
Succinate--CoA ligase [ADP/GDP-forming] subunit alpha, mitochondrial OS=Homo sapiens GN=SUCLG1 PE=1 SV=4	sp|P53597|SUCA_HUMAN	36 kDa	9	12
Alpha-centractin OS=Homo sapiens GN=ACTR1A PE=1 SV=1	sp|P61163|ACTZ_HUMAN	43 kDa	21	18
Developmentally-regulated GTP-binding protein 1 OS=Homo sapiens GN=DRG1 PE=1 SV=1	sp|Q9Y295|DRG1_HUMAN	41 kDa	3	5
U5 small nuclear ribonucleoprotein 200 kDa helicase OS=Homo sapiens GN=SNRNP200 PE=1 SV=2	sp|O75643|U520_HUMAN	245 kDa	21	21
DnaJ homolog subfamily A member 2 OS=Homo sapiens GN=DNAJA2 PE=1 SV=1	sp|O60884|DNJA2_HUMAN	46 kDa	8	4
Neutral alpha-glucosidase AB OS=Homo sapiens GN=GANAB PE=1 SV=3	sp|Q14697|GANAB_HUMAN	107 kDa	17	19
DnaJ homolog subfamily B member 11 OS=Homo sapiens GN=DNAJB11 PE=1 SV=1	sp|Q9UBS4|DJB11_HUMAN	41 kDa	7	6
Voltage-dependent anion-selective channel protein 2 OS=Homo sapiens GN=VDAC2 PE=1 SV=2	sp|P45880|VDAC2_HUMAN	32 kDa	19	19
EH domain-containing protein 4 OS=Homo sapiens GN=EHD4 PE=1 SV=1	sp|Q9H223|EHD4_HUMAN	61 kDa	6	8
60S ribosomal protein L4 OS=Homo sapiens GN=RPL4 PE=1 SV=5	sp|P36578|RL4_HUMAN	48 kDa	49	26
Redox-regulatory protein FAM213A OS=Homo sapiens GN=FAM213A PE=1 SV=3	sp|Q9BRX8|F213A_HUMAN	26 kDa	9	6
Procollagen galactosyltransferase 1 OS=Homo sapiens GN=COLGALT1 PE=1 SV=1	sp|Q8NBJ5|GT251_HUMAN	72 kDa	9	9
60S ribosomal protein L19 OS=Homo sapiens GN=RPL19 PE=1 SV=1	sp|P84098|RL19_HUMAN	23 kDa	17	8
Insulin-like growth factor 2 mRNA-binding protein 2 OS=Homo sapiens GN=IGF2BP2 PE=1 SV=2	sp|Q9Y6M1|IF2B2_HUMAN	66 kDa	10	7
60S ribosomal protein L27 OS=Homo sapiens GN=RPL27 PE=1 SV=2	sp|P61353|RL27_HUMAN	16 kDa	20	19
CAD protein OS=Homo sapiens GN=CAD PE=1 SV=3	sp|P27708|PYR1_HUMAN	243 kDa	26	17
Destrin OS=Homo sapiens GN=DSTN PE=1 SV=3	sp|P60981|DEST_HUMAN	19 kDa	20	16
14-3-3 protein gamma OS=Homo sapiens GN=YWHAG PE=1 SV=2	sp|P61981|1433G_HUMAN	28 kDa	9	9
FACT complex subunit SSRP1 OS=Homo sapiens GN=SSRP1 PE=1 SV=1	sp|Q08945|SSRP1_HUMAN	81 kDa	11	13
Replication protein A 70 kDa DNA-binding subunit OS=Homo sapiens GN=RPA1 PE=1 SV=2	sp|P27694|RFA1_HUMAN	68 kDa	20	17
26S proteasome regulatory subunit 10B OS=Homo sapiens GN=PSMC6 PE=1 SV=1	sp|P62333|PRS10_HUMAN	44 kDa	16	13
DNA replication licensing factor MCM4 OS=Homo sapiens GN=MCM4 PE=1 SV=5	sp|P33991|MCM4_HUMAN	97 kDa	22	17
Isoleucine--tRNA ligase, cytoplasmic OS=Homo sapiens GN=IARS PE=1 SV=2	sp|P41252|SYIC_HUMAN	145 kDa	16	16
Histo-blood group ABO system transferase OS=Homo sapiens GN=ABO PE=1 SV=2	sp|P16442|BGAT_HUMAN	41 kDa	7	6
Eukaryotic translation initiation factor 3 subunit A OS=Homo sapiens GN=EIF3A PE=1 SV=1	sp|Q14152|EIF3A_HUMAN	167 kDa	58	51
Leucine-rich PPR motif-containing protein, mitochondrial OS=Homo sapiens GN=LRPPRC PE=1 SV=3	sp|P42704|LPPRC_HUMAN	158 kDa	5	6
Nucleolar RNA helicase 2 OS=Homo sapiens GN=DDX21 PE=1 SV=5	sp|Q9NR30|DDX21_HUMAN	87 kDa	55	32
26S proteasome regulatory subunit 6B OS=Homo sapiens GN=PSMC4 PE=1 SV=2	sp|P43686|PRS6B_HUMAN	47 kDa	12	13
Succinate--CoA ligase [ADP-forming] subunit beta, mitochondrial OS=Homo sapiens GN=SUCLA2 PE=1 SV=3	sp|Q9P2R7|SUCB1_HUMAN	50 kDa	4	5
Histone-arginine methyltransferase CARM1 OS=Homo sapiens GN=CARM1 PE=1 SV=3	sp|Q86X55|CARM1_HUMAN	66 kDa	0	4
Succinate--CoA ligase [GDP-forming] subunit beta, mitochondrial OS=Homo sapiens GN=SUCLG2 PE=1 SV=2	sp|Q96I99|SUCB2_HUMAN	47 kDa	4	5
Septin-9 OS=Homo sapiens GN=SEPT9 PE=1 SV=2	sp|Q9UHD8|SEPT9_HUMAN	65 kDa	17	20
Heat shock 70 kDa protein 4 OS=Homo sapiens GN=HSPA4 PE=1 SV=4	sp|P34932|HSP74_HUMAN	94 kDa	25	18
60S ribosomal protein L7 OS=Homo sapiens GN=RPL7 PE=1 SV=1	sp|P18124|RL7_HUMAN	29 kDa	42	19
Leukotriene A-4 hydrolase OS=Homo sapiens GN=LTA4H PE=1 SV=2	sp|P09960|LKHA4_HUMAN	69 kDa	33	34
Glyoxylate reductase/hydroxypyruvate reductase OS=Homo sapiens GN=GRHPR PE=1 SV=1	sp|Q9UBQ7|GRHPR_HUMAN	36 kDa	7	6
AP-1 complex subunit gamma-1 OS=Homo sapiens GN=AP1G1 PE=1 SV=5	sp|O43747|AP1G1_HUMAN	91 kDa	11	10
40S ribosomal protein S13 OS=Homo sapiens GN=RPS13 PE=1 SV=2	sp|P62277|RS13_HUMAN	17 kDa	27	18
Sodium/potassium-transporting ATPase subunit alpha-1 OS=Homo sapiens GN=ATP1A1 PE=1 SV=1	sp|P05023|AT1A1_HUMAN	113 kDa	14	13
4F2 cell-surface antigen heavy chain OS=Homo sapiens GN=SLC3A2 PE=1 SV=3	sp|P08195|4F2_HUMAN	68 kDa	11	12
Eukaryotic translation initiation factor 2 subunit 1 OS=Homo sapiens GN=EIF2S1 PE=1 SV=3	sp|P05198|IF2A_HUMAN	36 kDa	33	28
60S ribosomal protein L26 OS=Homo sapiens GN=RPL26 PE=1 SV=1	sp|P61254|RL26_HUMAN	17 kDa	24	20
Heterogeneous nuclear ribonucleoprotein A0 OS=Homo sapiens GN=HNRNPA0 PE=1 SV=1	sp|Q13151|ROA0_HUMAN	31 kDa	13	16
Cytochrome b-c1 complex subunit 1, mitochondrial OS=Homo sapiens GN=UQCRC1 PE=1 SV=3	sp|P31930|QCR1_HUMAN	53 kDa	18	18
Protein NipSnap homolog 1 OS=Homo sapiens GN=NIPSNAP1 PE=1 SV=1	sp|Q9BPW8|NIPS1_HUMAN	33 kDa	9	7
Cofilin-1 OS=Homo sapiens GN=CFL1 PE=1 SV=3	sp|P23528|COF1_HUMAN	19 kDa	12	13
Calcyclin-binding protein OS=Homo sapiens GN=CACYBP PE=1 SV=2	sp|Q9HB71|CYBP_HUMAN	26 kDa	21	16
ATP synthase subunit gamma, mitochondrial OS=Homo sapiens GN=ATP5C1 PE=1 SV=1	sp|P36542|ATPG_HUMAN	33 kDa	12	12
Galectin-3-binding protein OS=Homo sapiens GN=LGALS3BP PE=1 SV=1	sp|Q08380|LG3BP_HUMAN	65 kDa	12	11
40S ribosomal protein S17 OS=Homo sapiens GN=RPS17 PE=1 SV=2	sp|P08708|RS17_HUMAN	16 kDa	15	14
14-3-3 protein zeta/delta OS=Homo sapiens GN=YWHAZ PE=1 SV=1	sp|P63104|1433Z_HUMAN	28 kDa	8	5
Histone H3.1 OS=Homo sapiens GN=HIST1H3A PE=1 SV=2	sp|P68431|H31_HUMAN	15 kDa	44	33
60S ribosomal protein L23 OS=Homo sapiens GN=RPL23 PE=1 SV=1	sp|P62829|RL23_HUMAN	15 kDa	35	31
Cytoplasmic dynein 1 heavy chain 1 OS=Homo sapiens GN=DYNC1H1 PE=1 SV=5	sp|Q14204|DYHC1_HUMAN	532 kDa	9	11
DNA replication licensing factor MCM3 OS=Homo sapiens GN=MCM3 PE=1 SV=3	sp|P25205|MCM3_HUMAN	91 kDa	33	20
Eukaryotic translation initiation factor 3 subunit B OS=Homo sapiens GN=EIF3B PE=1 SV=3	sp|P55884|EIF3B_HUMAN	92 kDa	27	25
Arginine--tRNA ligase, cytoplasmic OS=Homo sapiens GN=RARS PE=1 SV=2	sp|P54136|SYRC_HUMAN	75 kDa	16	17
Splicing factor U2AF 35 kDa subunit-like protein OS=Homo sapiens GN=U2AF1L5 PE=1 SV=1	sp|P0DN76|U2AF5_HUMAN (+1)	28 kDa	7	6
Poly(rC)-binding protein 1 OS=Homo sapiens GN=PCBP1 PE=1 SV=2	sp|Q15365|PCBP1_HUMAN	37 kDa	17	15
Dihydrolipoyllysine-residue succinyltransferase component of 2-oxoglutarate dehydrogenase complex, mitochondrial OS=Homo sapiens GN=DLST PE=1 SV=4	sp|P36957|ODO2_HUMAN	49 kDa	13	12
Procollagen-lysine,2-oxoglutarate 5-dioxygenase 1 OS=Homo sapiens GN=PLOD1 PE=1 SV=2	sp|Q02809|PLOD1_HUMAN	84 kDa	12	10
Polyadenylate-binding protein 4 OS=Homo sapiens GN=PABPC4 PE=1 SV=1	sp|Q13310|PABP4_HUMAN	71 kDa	18	10
Endoplasmic reticulum aminopeptidase 1 OS=Homo sapiens GN=ERAP1 PE=1 SV=3	sp|Q9NZ08|ERAP1_HUMAN	107 kDa	11	8
EH domain-containing protein 2 OS=Homo sapiens GN=EHD2 PE=1 SV=2	sp|Q9NZN4|EHD2_HUMAN	61 kDa	3	5
Guanine nucleotide-binding protein G(k) subunit alpha OS=Homo sapiens GN=GNAI3 PE=1 SV=3	sp|P08754|GNAI3_HUMAN	41 kDa	15	16
Desmoglein-1 OS=Homo sapiens GN=DSG1 PE=1 SV=2	sp|Q02413|DSG1_HUMAN	114 kDa	12	9
Thyroid receptor-interacting protein 6 OS=Homo sapiens GN=TRIP6 PE=1 SV=3	sp|Q15654|TRIP6_HUMAN	50 kDa	31	27
Histone H2A.J OS=Homo sapiens GN=H2AFJ PE=1 SV=1	sp|Q9BTM1|H2AJ_HUMAN	14 kDa	16	11
26S proteasome non-ATPase regulatory subunit 3 OS=Homo sapiens GN=PSMD3 PE=1 SV=2	sp|O43242|PSMD3_HUMAN	61 kDa	10	14
60S ribosomal protein L12 OS=Homo sapiens GN=RPL12 PE=1 SV=1	sp|P30050|RL12_HUMAN	18 kDa	22	17
40S ribosomal protein S8 OS=Homo sapiens GN=RPS8 PE=1 SV=2	sp|P62241|RS8_HUMAN	24 kDa	42	37
40S ribosomal protein S2 OS=Homo sapiens GN=RPS2 PE=1 SV=2	sp|P15880|RS2_HUMAN	31 kDa	48	30
Heterogeneous nuclear ribonucleoprotein R OS=Homo sapiens GN=HNRNPR PE=1 SV=1	sp|O43390|HNRPR_HUMAN	71 kDa	23	17
Glycine--tRNA ligase OS=Homo sapiens GN=GARS PE=1 SV=3	sp|P41250|GARS_HUMAN	83 kDa	10	8
Annexin A3 OS=Homo sapiens GN=ANXA3 PE=1 SV=3	sp|P12429|ANXA3_HUMAN	36 kDa	9	7
Unconventional myosin-VI OS=Homo sapiens GN=MYO6 PE=1 SV=4	sp|Q9UM54|MYO6_HUMAN	150 kDa	32	20
Protein disulfide-isomerase A6 OS=Homo sapiens GN=PDIA6 PE=1 SV=1	sp|Q15084|PDIA6_HUMAN	48 kDa	9	9
Annexin A2 OS=Homo sapiens GN=ANXA2 PE=1 SV=2	sp|P07355|ANXA2_HUMAN	39 kDa	23	18
Nuclease-sensitive element-binding protein 1 OS=Homo sapiens GN=YBX1 PE=1 SV=3	sp|P67809|YBOX1_HUMAN	36 kDa	43	27
RNA-binding protein 14 OS=Homo sapiens GN=RBM14 PE=1 SV=2	sp|Q96PK6|RBM14_HUMAN	69 kDa	26	21
Heterogeneous nuclear ribonucleoprotein K OS=Homo sapiens GN=HNRNPK PE=1 SV=1	sp|P61978|HNRPK_HUMAN	51 kDa	16	20
Nuclear migration protein nudC OS=Homo sapiens GN=NUDC PE=1 SV=1	sp|Q9Y266|NUDC_HUMAN	38 kDa	26	21
Heterogeneous nuclear ribonucleoprotein A3 OS=Homo sapiens GN=HNRNPA3 PE=1 SV=2	sp|P51991|ROA3_HUMAN	40 kDa	20	13
Protein transport protein Sec23A OS=Homo sapiens GN=SEC23A PE=1 SV=2	sp|Q15436|SC23A_HUMAN	86 kDa	15	15
Phosphoglucomutase-1 OS=Homo sapiens GN=PGM1 PE=1 SV=3	sp|P36871|PGM1_HUMAN	61 kDa	12	14
Heterogeneous nuclear ribonucleoprotein L OS=Homo sapiens GN=HNRNPL PE=1 SV=2	sp|P14866|HNRPL_HUMAN	64 kDa	22	29
Coatomer subunit alpha OS=Homo sapiens GN=COPA PE=1 SV=2	sp|P53621|COPA_HUMAN	138 kDa	44	33
Heterogeneous nuclear ribonucleoprotein D0 OS=Homo sapiens GN=HNRNPD PE=1 SV=1	sp|Q14103|HNRPD_HUMAN	38 kDa	8	5
14-3-3 protein theta OS=Homo sapiens GN=YWHAQ PE=1 SV=1	sp|P27348|1433T_HUMAN	28 kDa	6	4
26S proteasome regulatory subunit 8 OS=Homo sapiens GN=PSMC5 PE=1 SV=1	sp|P62195|PRS8_HUMAN	46 kDa	19	18
Phosphoglycerate kinase 1 OS=Homo sapiens GN=PGK1 PE=1 SV=3	sp|P00558|PGK1_HUMAN	45 kDa	17	13
Asparagine synthetase [glutamine-hydrolyzing] OS=Homo sapiens GN=ASNS PE=1 SV=4	sp|P08243|ASNS_HUMAN	64 kDa	26	29
Coatomer subunit gamma-1 OS=Homo sapiens GN=COPG1 PE=1 SV=1	sp|Q9Y678|COPG1_HUMAN	98 kDa	16	12
Protein transport protein Sec23B OS=Homo sapiens GN=SEC23B PE=1 SV=2	sp|Q15437|SC23B_HUMAN	86 kDa	14	14
Sarcoplasmic/endoplasmic reticulum calcium ATPase 2 OS=Homo sapiens GN=ATP2A2 PE=1 SV=1	sp|P16615|AT2A2_HUMAN	115 kDa	27	22
Glyceraldehyde-3-phosphate dehydrogenase OS=Homo sapiens GN=GAPDH PE=1 SV=3	sp|P04406|G3P_HUMAN	36 kDa	23	21
Cytoplasmic FMR1-interacting protein 1 OS=Homo sapiens GN=CYFIP1 PE=1 SV=1	sp|Q7L576|CYFP1_HUMAN	145 kDa	21	19
Delta-1-pyrroline-5-carboxylate synthase OS=Homo sapiens GN=ALDH18A1 PE=1 SV=2	sp|P54886|P5CS_HUMAN	87 kDa	21	21
26S proteasome regulatory subunit 4 OS=Homo sapiens GN=PSMC1 PE=1 SV=1	sp|P62191|PRS4_HUMAN	49 kDa	36	31
Trifunctional enzyme subunit alpha, mitochondrial OS=Homo sapiens GN=HADHA PE=1 SV=2	sp|P40939|ECHA_HUMAN	83 kDa	51	51
Eukaryotic translation initiation factor 3 subunit L OS=Homo sapiens GN=EIF3L PE=1 SV=1	sp|Q9Y262|EIF3L_HUMAN	67 kDa	13	11
Peroxisomal multifunctional enzyme type 2 OS=Homo sapiens GN=HSD17B4 PE=1 SV=3	sp|P51659|DHB4_HUMAN	80 kDa	12	11
Prolyl 4-hydroxylase subunit alpha-1 OS=Homo sapiens GN=P4HA1 PE=1 SV=2	sp|P13674|P4HA1_HUMAN	61 kDa	27	20
Signal transducer and activator of transcription 1-alpha/beta OS=Homo sapiens GN=STAT1 PE=1 SV=2	sp|P42224|STAT1_HUMAN	87 kDa	18	18
CTP synthase 1 OS=Homo sapiens GN=CTPS1 PE=1 SV=2	sp|P17812|PYRG1_HUMAN	67 kDa	16	16
Actin-related protein 3 OS=Homo sapiens GN=ACTR3 PE=1 SV=3	sp|P61158|ARP3_HUMAN	47 kDa	28	40
Laminin subunit alpha-3 OS=Homo sapiens GN=LAMA3 PE=1 SV=2	sp|Q16787|LAMA3_HUMAN	367 kDa	29	25
DnaJ homolog subfamily A member 1 OS=Homo sapiens GN=DNAJA1 PE=1 SV=2	sp|P31689|DNJA1_HUMAN	45 kDa	14	15
Cyclin-dependent kinase 1 OS=Homo sapiens GN=CDK1 PE=1 SV=3	sp|P06493|CDK1_HUMAN	34 kDa	8	9
Pyruvate carboxylase, mitochondrial OS=Homo sapiens GN=PC PE=1 SV=2	sp|P11498|PYC_HUMAN	130 kDa	23	23
Laminin subunit gamma-2 OS=Homo sapiens GN=LAMC2 PE=1 SV=2	sp|Q13753|LAMC2_HUMAN	131 kDa	42	40
Eukaryotic translation initiation factor 3 subunit D OS=Homo sapiens GN=EIF3D PE=1 SV=1	sp|O15371|EIF3D_HUMAN	64 kDa	35	31
DNA replication licensing factor MCM6 OS=Homo sapiens GN=MCM6 PE=1 SV=1	sp|Q14566|MCM6_HUMAN	93 kDa	29	23
Tubulin--tyrosine ligase-like protein 12 OS=Homo sapiens GN=TTLL12 PE=1 SV=2	sp|Q14166|TTL12_HUMAN	74 kDa	31	25
T-complex protein 1 subunit zeta OS=Homo sapiens GN=CCT6A PE=1 SV=3	sp|P40227|TCPZ_HUMAN	58 kDa	9	9
Coatomer subunit beta OS=Homo sapiens GN=COPB1 PE=1 SV=3	sp|P53618|COPB_HUMAN	107 kDa	19	14
Heterogeneous nuclear ribonucleoprotein M OS=Homo sapiens GN=HNRNPM PE=1 SV=3	sp|P52272|HNRPM_HUMAN	78 kDa	9	11
Heterogeneous nuclear ribonucleoprotein H2 OS=Homo sapiens GN=HNRNPH2 PE=1 SV=1	sp|P55795|HNRH2_HUMAN	49 kDa	42	47
60 kDa heat shock protein, mitochondrial OS=Homo sapiens GN=HSPD1 PE=1 SV=2	sp|P10809|CH60_HUMAN	61 kDa	13	18
Epidermal growth factor receptor OS=Homo sapiens GN=EGFR PE=1 SV=2	sp|P00533|EGFR_HUMAN	134 kDa	30	23
Aspartate--tRNA ligase, cytoplasmic OS=Homo sapiens GN=DARS PE=1 SV=2	sp|P14868|SYDC_HUMAN	57 kDa	23	24
DNA-dependent protein kinase catalytic subunit OS=Homo sapiens GN=PRKDC PE=1 SV=3	sp|P78527|PRKDC_HUMAN	469 kDa	25	22
Isocitrate dehydrogenase [NADP], mitochondrial OS=Homo sapiens GN=IDH2 PE=1 SV=2	sp|P48735|IDHP_HUMAN	51 kDa	6	8
LanC-like protein 1 OS=Homo sapiens GN=LANCL1 PE=1 SV=1	sp|O43813|LANC1_HUMAN	45 kDa	10	8
Protein transport protein Sec24C OS=Homo sapiens GN=SEC24C PE=1 SV=3	sp|P53992|SC24C_HUMAN	118 kDa	15	10
Polyadenylate-binding protein 1 OS=Homo sapiens GN=PABPC1 PE=1 SV=2	sp|P11940|PABP1_HUMAN	71 kDa	31	18
ADP/ATP translocase 3 OS=Homo sapiens GN=SLC25A6 PE=1 SV=4	sp|P12236|ADT3_HUMAN	33 kDa	27	29
Puromycin-sensitive aminopeptidase OS=Homo sapiens GN=NPEPPS PE=1 SV=2	sp|P55786|PSA_HUMAN	103 kDa	15	15
RuvB-like 2 OS=Homo sapiens GN=RUVBL2 PE=1 SV=3	sp|Q9Y230|RUVB2_HUMAN	51 kDa	13	15
Probable ATP-dependent RNA helicase DDX17 OS=Homo sapiens GN=DDX17 PE=1 SV=2	sp|Q92841|DDX17_HUMAN	80 kDa	62	62
Interferon regulatory factor 3 OS=Homo sapiens GN=IRF3 PE=1 SV=1	sp|Q14653|IRF3_HUMAN	47 kDa	2	2
